# Supplementary material for: Deregulated Myt3 translation predisposes islet β-cells to dysfunction under obesity-induced metabolic stress
Source: bioRxiv. 2025 May 15:2025.05.11.653323. Preprint. [Version 1] doi: 10.1101/2025.05.11.653323 (PMC12132573; doi:10.1101/2025.05.11.653323)
Supplement: Supplement 2 [file media-2.xlsx]

## Sheet: Sheet2
gene	pct.1 (mut)_corrected genotype	pct.2 (controls )	avg_log2FC (0.5)	p_val	p_val_adj
Cck	0	0.229	-5.6952	9.60921e-196	1.88091e-191
Serpina7	0.006	0.355	-4.34345	1.22462e-307	2.39708e-303
Fkbp11	0.02	0.654	-4.21844	0	0
C1qtnf1	0	0.193	-4.15457	4.80692e-162	9.40907e-158
Dapl1	0.058	0.737	-3.81675	0	0
Rpl29	0.011	0.458	-3.79439	0	0
Ptger3	0.002	0.143	-3.79215	7.38032e-113	1.44462e-108
Slc35f4	0.013	0.361	-3.41036	6.45756e-293	1.264e-288
Tmsb10b	0	0.127	-3.31228	1.07975e-103	2.11351e-99
Slc5a10	0.004	0.168	-3.25753	4.6052e-129	9.01421e-125
Cox6c	0.028	0.529	-3.18688	0	0
Rpl23a	0.052	0.669	-3.17004	0	0
Sorcs2	0.013	0.36	-3.14449	5.73295e-294	1.12217e-289
Dpm3	0.027	0.522	-3.13841	0	0
2810459M11Rik	0.009	0.205	-3.10598	7.12605e-151	1.39485e-146
Ctxnd1	0.014	0.359	-3.02549	1.53806e-288	3.01059e-284
Maged2	0.016	0.392	-3.01992	0	0
Rpl7a	0.045	0.638	-2.98371	0	0
Mt3	0.005	0.183	-2.90215	5.43833e-141	1.0645e-136
Zcchc12	0.005	0.184	-2.88316	1.94994e-140	3.81682e-136
Pappa2	0.07	0.75	-2.82147	0	0
Gm38353	0.015	0.313	-2.76399	9.60117e-241	1.87933e-236
Rps18	0.072	0.682	-2.73413	0	0
Ssr4	0.11	0.787	-2.71179	0	0
Plpp5	0.02	0.373	-2.70506	2.07401e-287	4.05966e-283
Prdx4	0.011	0.237	-2.68702	1.96127e-176	3.839e-172
Rpl9	0.079	0.725	-2.65978	0	0
6330403K07Rik	0.023	0.384	-2.65602	9.56431e-294	1.87212e-289
Rpl39	0.059	0.64	-2.64075	0	0
Crip1	0.038	0.52	-2.62922	0	0
Gadd45g	0.014	0.253	-2.60815	2.50506e-184	4.90341e-180
Aldh1a3	0.079	0.709	-2.59401	0	0
Prss23	0.011	0.32	-2.57045	5.12992e-256	1.00413e-251
Rapgef5	0.011	0.279	-2.5489	1.48581e-213	2.90832e-209
Tomm7	0.034	0.517	-2.54775	0	0
Ndufb9	0.018	0.335	-2.53242	9.09892e-253	1.78102e-248
Gm20754	0.047	0.519	-2.50355	0	0
Atp5mc2	0.024	0.408	-2.4998	0	0
Chac1	0.02	0.275	-2.4976	5.85631e-192	1.14631e-187
Gsto2	0.005	0.178	-2.49371	4.46622e-136	8.74217e-132
Gc	0.077	0.693	-2.48997	0	0
Kdelr3	0.008	0.24	-2.48329	1.89699e-184	3.71317e-180
Rpl21	0.096	0.751	-2.47541	0	0
Sdf2l1	0.116	0.766	-2.46417	0	0
Tagln3	0.002	0.109	-2.46167	1.50359e-82	2.94312e-78
Rps7	0.064	0.634	-2.45233	0	0
Rps11	0.057	0.6	-2.45203	0	0
Gfra1	0.01	0.248	-2.43266	1.67824e-188	3.28499e-184
Mmadhc	0.014	0.255	-2.41878	2.28058e-185	4.464e-181
Guk1	0.029	0.444	-2.40764	0	0
Rps28	0.132	0.767	-2.39639	0	0
Ndufb1	0.033	0.427	-2.37839	0	0
Bambi	0.017	0.322	-2.3584	3.18141e-242	6.22729e-238
Il1r2	0.005	0.111	-2.34481	6.65526e-79	1.3027e-74
mt-Co2	0.347	0.911	-2.34132	0	0
Pdia6	0.198	0.894	-2.3396	0	0
Aga	0.019	0.334	-2.31979	1.43186e-248	2.80272e-244
Clptm1l	0.062	0.643	-2.31712	0	0
Tnfrsf11b	0.009	0.16	-2.30841	6.5068e-112	1.27364e-107
Chpf	0.04	0.497	-2.30091	0	0
Itm2c	0.073	0.608	-2.28278	0	0
Tmem59l	0.029	0.295	-2.2796	1.39924e-191	2.73887e-187
Rpl37a	0.254	0.893	-2.27905	0	0
C3	0.004	0.118	-2.27704	8.30088e-87	1.62481e-82
Txn1	0.035	0.447	-2.27317	0	0
Aqp4	0.008	0.198	-2.27211	9.51397e-148	1.86226e-143
Rgs16	0.033	0.405	-2.2519	1.2354e-287	2.41817e-283
Rpl10	0.203	0.87	-2.23937	0	0
Gm34225	0.012	0.208	-2.22759	5.68294e-146	1.11238e-141
Rpl10-ps3	0.21	0.88	-2.22555	0	0
Serf2	0.102	0.727	-2.21401	0	0
Srp14	0.038	0.462	-2.21281	0	0
Ergic3	0.027	0.334	-2.20878	9.39594e-231	1.83916e-226
Car8	0.029	0.349	-2.19726	9.71114e-241	1.90086e-236
Psmb1	0.052	0.52	-2.16202	0	0
Ndufs2	0.093	0.674	-2.14402	0	0
Nucb2	0.165	0.822	-2.13598	0	0
Ybx1	0.04	0.45	-2.12956	0	0
Pdyn	0.093	0.57	-2.12718	0	0
Abhd17a	0.011	0.2	-2.11889	2.22953e-140	4.36409e-136
Rpl36al	0.177	0.838	-2.10901	0	0
Snhg18	0.043	0.485	-2.1017	0	0
Cd36	0.005	0.12	-2.09413	1.0379e-85	2.03158e-81
Depp1	0.047	0.411	-2.07161	1.50355e-263	2.94305e-259
Krtcap2	0.144	0.803	-2.03689	0	0
Rps23	0.155	0.782	-2.03494	0	0
Copz2	0.023	0.36	-2.02419	1.50359e-264	2.94312e-260
Cthrc1	0.017	0.248	-2.01848	2.58476e-171	5.0594e-167
Gm20400	0.008	0.148	-2.01822	1.41377e-102	2.76731e-98
Rplp2	0.151	0.782	-2.0094	0	0
Dad1	0.15	0.811	-2.00013	0	0
Smim26	0.008	0.128	-1.99573	1.00412e-86	1.96547e-82
Dusp6	0.005	0.111	-1.98538	2.84612e-78	5.57099e-74
Rpl35a	0.092	0.689	-1.98097	0	0
Ache	0.006	0.135	-1.96798	5.37656e-97	1.05241e-92
Gstp1	0.013	0.213	-1.95692	3.65372e-149	7.15179e-145
Rpl27	0.125	0.723	-1.94829	0	0
Pon3	0.008	0.132	-1.93979	1.42856e-88	2.79627e-84
Pld3	0.03	0.359	-1.93944	1.95778e-246	3.83215e-242
Gm15494	0.019	0.219	-1.93847	1.62853e-141	3.18768e-137
Ufsp1	0.006	0.103	-1.93749	1.35925e-70	2.66059e-66
Gpr180	0.02	0.244	-1.9233	9.92513e-162	1.94275e-157
Tmem59	0.121	0.736	-1.92043	0	0
Pgd	0.007	0.136	-1.91826	1.49507e-94	2.92644e-90
Gucy2c	0.031	0.361	-1.91755	9.63111e-247	1.88519e-242
Mybbp1a	0.006	0.131	-1.91158	4.60541e-93	9.01462e-89
Atp5mk	0.07	0.56	-1.90609	0	0
Aamp	0.038	0.421	-1.89646	4.16714e-292	8.15675e-288
Higd2a	0.008	0.138	-1.89327	1.36242e-95	2.6668e-91
Selenos	0.059	0.502	-1.89231	0	0
Tnfrsf23	0.009	0.153	-1.89024	8.5077e-105	1.6653e-100
Mrpl53	0.009	0.138	-1.88251	1.98152e-92	3.87864e-88
Polr2g	0.027	0.302	-1.87222	4.3371e-199	8.48945e-195
Gm41545	0.017	0.235	-1.8686	1.07342e-158	2.10111e-154
Rpl36	0.157	0.782	-1.85861	0	0
Jtb	0.032	0.386	-1.85733	1.41067e-269	2.76125e-265
Rps27l	0.074	0.571	-1.85456	0	0
Cdc45	0.017	0.112	-1.84572	1.80955e-57	3.54201e-53
Mbd4	0.012	0.114	-1.84045	1.0069e-67	1.97091e-63
Syt5	0.018	0.225	-1.83454	3.293e-148	6.44571e-144
Sec11c	0.208	0.835	-1.82924	0	0
Lgals12	0.01	0.157	-1.82599	1.52792e-106	2.99075e-102
Pcbd1	0.038	0.404	-1.82436	6.94814e-275	1.36003e-270
Spp1	0.035	0.228	-1.81952	3.63153e-120	7.10835e-116
Ctsl	0.029	0.304	-1.81884	3.18918e-196	6.24249e-192
mt-Cytb	0.572	0.967	-1.81789	0	0
Hax1	0.029	0.292	-1.81391	8.51803e-185	1.66732e-180
Scarf2	0.011	0.186	-1.79908	5.19131e-130	1.01615e-125
Tceal8	0.049	0.458	-1.79859	1.69209e-303	3.3121e-299
Timp2	0.008	0.139	-1.79824	3.83281e-94	7.50234e-90
Ost4	0.053	0.444	-1.78914	1.42182e-280	2.78307e-276
Jagn1	0.026	0.255	-1.78233	3.65344e-159	7.15124e-155
Fbxo2	0.015	0.203	-1.78084	1.65905e-136	3.24741e-132
Cops9	0.077	0.57	-1.77804	0	0
Gsto1	0.006	0.101	-1.77569	4.49835e-69	8.80506e-65
H1f2	0.179	0.799	-1.76998	0	0
Igsf5	0.017	0.179	-1.76597	1.08088e-109	2.11571e-105
Dnajb9	0.222	0.86	-1.76554	0	0
Npm1	0.056	0.483	-1.75859	0	0
Ndufb4	0.014	0.205	-1.75037	2.9499e-139	5.77413e-135
Slc2a6	0.021	0.27	-1.74305	1.51791e-183	2.97116e-179
Rps18-ps5	0.008	0.138	-1.74297	2.54513e-95	4.98183e-91
Lgals3bp	0.174	0.805	-1.74147	0	0
Eif5a	0.13	0.717	-1.74075	0	0
Atp5pf	0.14	0.736	-1.73995	0	0
4930565D16Rik	0.007	0.129	-1.73687	1.97958e-88	3.87484e-84
Tmed2	0.241	0.866	-1.73553	0	0
Rpl17	0.249	0.853	-1.72674	0	0
Cope	0.13	0.717	-1.72642	0	0
Bcap31	0.02	0.255	-1.72412	1.81348e-171	3.5497e-167
Htatip2	0.01	0.138	-1.71421	4.11182e-89	8.04849e-85
Hyou1	0.228	0.856	-1.71386	0	0
Uqcrb	0.073	0.563	-1.71383	0	0
Atp5f1b	0.108	0.677	-1.70795	0	0
Mif	0.036	0.369	-1.70448	2.04722e-241	4.00723e-237
5330439M10Rik	0.01	0.117	-1.70427	1.35916e-72	2.66042e-68
Fdps	0.043	0.356	-1.70334	3.40125e-217	6.65761e-213
U2af2	0.018	0.202	-1.69878	1.66733e-127	3.26364e-123
Dnajc3	0.233	0.852	-1.69529	0	0
Unc50	0.019	0.274	-1.68473	4.14442e-191	8.11229e-187
Ccdc107	0.02	0.235	-1.68128	6.8971e-152	1.35004e-147
Abhd14b	0.03	0.299	-1.67981	1.12498e-189	2.20204e-185
Gnat2	0.021	0.237	-1.67909	4.94602e-153	9.68134e-149
Try4	0.009	0.112	-1.67799	1.65219e-71	3.23399e-67
Ccdc85a	0.01	0.128	-1.67654	7.97217e-83	1.56047e-78
Clu	0.08	0.585	-1.67263	0	0
Sod1	0.169	0.777	-1.66863	0	0
Tubb6	0.016	0.21	-1.66709	1.20754e-138	2.36363e-134
Gstp2	0.019	0.228	-1.6595	1.64498e-148	3.21988e-144
Insig2	0.014	0.173	-1.65294	2.30819e-111	4.51806e-107
Srsf9	0.013	0.182	-1.65239	2.37929e-121	4.65721e-117
Ndn	0.015	0.177	-1.64947	2.85278e-112	5.58404e-108
4930523C07Rik	0.01	0.106	-1.64945	1.12113e-64	2.1945e-60
Gprin3	0.032	0.281	-1.64934	9.87491e-170	1.93291e-165
Lman1	0.18	0.808	-1.64911	0	0
Cox7c	0.151	0.75	-1.64436	0	0
Rpl26	0.308	0.888	-1.63791	0	0
Ndufa13	0.077	0.556	-1.62643	0	0
Dcx	0.022	0.231	-1.62641	3.57111e-144	6.99008e-140
Rpl5	0.241	0.842	-1.61851	0	0
Cdhr1	0.01	0.139	-1.61719	5.09679e-91	9.97646e-87
Tenm4	0.065	0.472	-1.61684	5.3633e-285	1.04981e-280
Paip2	0.058	0.462	-1.61252	1.51568e-285	2.96679e-281
Arpc5l	0.029	0.293	-1.61067	4.04565e-186	7.91895e-182
Mrpl33	0.042	0.342	-1.61024	5.18324e-204	1.01457e-199
Rian	0.146	0.735	-1.60862	0	0
Rps19	0.253	0.845	-1.60809	0	0
Mat2b	0.013	0.163	-1.60229	7.69769e-106	1.50675e-101
Copb2	0.119	0.678	-1.59501	0	0
Jag2	0.015	0.173	-1.59456	4.44148e-109	8.69376e-105
Gmppb	0.009	0.148	-1.59255	8.95453e-100	1.75276e-95
Ndufb6	0.026	0.251	-1.59218	2.8762e-154	5.62988e-150
Usp18	0.014	0.176	-1.58663	5.49579e-114	1.07575e-109
Uck1	0.018	0.173	-1.58566	8.87613e-104	1.73741e-99
Pecr	0.035	0.331	-1.58093	4.32359e-208	8.46299e-204
Scg5	0.358	0.921	-1.57881	0	0
Gramd1b	0.032	0.273	-1.57721	7.41793e-163	1.45199e-158
Rassf3	0.029	0.296	-1.5756	5.88642e-188	1.15221e-183
Arrdc4	0.008	0.107	-1.57491	3.16652e-68	6.19814e-64
Polr1h	0.012	0.12	-1.5749	1.27909e-72	2.50369e-68
Scg2	0.817	0.998	-1.56757	0	0
Pcsk1n	0.481	0.953	-1.56222	0	0
Igsf1	0.011	0.139	-1.56204	3.56733e-88	6.98269e-84
Rps5	0.189	0.789	-1.56175	0	0
Gpx3	0.312	0.774	-1.55995	2.89729e-292	5.67115e-288
Man2a1	0.024	0.246	-1.55969	1.39229e-153	2.72527e-149
Cox6a1	0.12	0.666	-1.55912	0	0
Hsd3b7	0.02	0.194	-1.55762	1.56667e-117	3.0666e-113
Sumo3	0.04	0.354	-1.55206	2.49925e-218	4.89202e-214
Dhrs7	0.052	0.423	-1.55085	1.44762e-258	2.83358e-254
Rps9	0.157	0.743	-1.5482	0	0
Rplp1	0.476	0.95	-1.54774	0	0
Crocc	0.018	0.162	-1.54696	1.54723e-94	3.02854e-90
Tspan3	0.055	0.472	-1.54484	5.7123e-304	1.11813e-299
Morf4l2	0.228	0.857	-1.5418	0	0
Cdipt	0.036	0.324	-1.54144	9.12713e-200	1.78654e-195
Rpl27a	0.255	0.86	-1.54119	0	0
Gtf2b	0.068	0.459	-1.54046	3.48739e-263	6.82622e-259
Ly6e	0.109	0.617	-1.53985	0	0
Tmem218	0.043	0.351	-1.53955	2.48634e-209	4.86677e-205
Olfm1	0.01	0.151	-1.53879	6.55252e-102	1.28259e-97
Bet1	0.045	0.393	-1.53814	6.49195e-247	1.27073e-242
Tmem38a	0.048	0.405	-1.53753	1.16569e-251	2.28172e-247
Cd63	0.247	0.845	-1.53752	0	0
Rraga	0.034	0.318	-1.53523	5.08808e-197	9.95942e-193
Gm15706	0.01	0.118	-1.52757	8.63337e-74	1.6899e-69
Retreg1	0.01	0.118	-1.52442	4.25651e-74	8.3317e-70
Laptm4a	0.232	0.834	-1.52217	0	0
Calm1	0.422	0.935	-1.5171	0	0
Ebna1bp2	0.015	0.137	-1.5163	8.77043e-81	1.71672e-76
Ak3	0.014	0.152	-1.50925	7.44375e-94	1.45704e-89
Cd44	0.062	0.481	-1.50869	1.29318e-298	2.53127e-294
Derl3	0.088	0.565	-1.50708	0	0
Tsr1	0.023	0.241	-1.50683	2.15005e-151	4.20851e-147
Chgb	0.706	0.99	-1.50355	0	0
Copb1	0.079	0.529	-1.5019	0	0
Psmb5	0.057	0.419	-1.50056	1.44661e-245	2.83159e-241
Steap1	0.016	0.152	-1.498	8.03098e-90	1.57198e-85
Cct7	0.063	0.465	-1.49269	1.92716e-279	3.77223e-275
Klf6	0.104	0.585	-1.49128	0	0
Mrpl30	0.025	0.235	-1.48617	4.30615e-143	8.42885e-139
Mrpl57	0.032	0.277	-1.48316	1.07119e-165	2.09675e-161
Itgb8	0.016	0.165	-1.4721	6.42542e-100	1.25771e-95
Traf5	0.025	0.24	-1.47039	7.3686e-147	1.44233e-142
Tmem101	0.01	0.113	-1.47033	1.74321e-69	3.41216e-65
Ncbp2as2	0.011	0.135	-1.46968	4.61035e-85	9.0243e-81
Ssr2	0.213	0.815	-1.46854	0	0
Eid1	0.121	0.654	-1.46832	0	0
Rtl8b	0.027	0.267	-1.46505	2.25992e-166	4.42356e-162
Parp16	0.01	0.104	-1.45948	6.23631e-62	1.2207e-57
Akr1e1	0.009	0.135	-1.45882	2.65398e-90	5.1949e-86
Capsl	0.017	0.178	-1.45674	2.34956e-110	4.59902e-106
Cfap77	0.024	0.261	-1.45145	3.45158e-168	6.75612e-164
1810037I17Rik	0.027	0.237	-1.45075	2.44528e-139	4.78639e-135
Cog6	0.048	0.398	-1.44689	8.63759e-243	1.69072e-238
Sec13	0.025	0.246	-1.4458	3.04353e-152	5.9574e-148
Ppp5c	0.011	0.12	-1.44492	1.24178e-72	2.43067e-68
Malat1	0.626	0.95	-1.44384	3.04687e-260	5.96393e-256
Atp1a1	0.275	0.887	-1.44168	0	0
Mrpl34	0.009	0.121	-1.44099	6.6095e-78	1.29374e-73
Spcs1	0.285	0.873	-1.43531	0	0
Cmas	0.123	0.663	-1.43426	0	0
Pam	0.517	0.961	-1.42833	0	0
Phb2	0.04	0.313	-1.42635	1.24992e-179	2.44659e-175
2010204K13Rik	0.009	0.125	-1.4244	2.42696e-81	4.75053e-77
Ttr	0.784	0.993	-1.42362	0	0
Pdzrn3	0.022	0.23	-1.42094	7.78264e-145	1.52337e-140
Ube2g2	0.026	0.248	-1.41827	4.86802e-151	9.52866e-147
Rpl9-ps6	0.065	0.488	-1.41575	4.91169e-298	9.61415e-294
Arl1	0.126	0.672	-1.41419	0	0
Creb3l2	0.078	0.521	-1.40748	8.15357e-305	1.59598e-300
Chrnb2	0.013	0.132	-1.40338	8.73781e-81	1.71034e-76
Tiam1	0.014	0.144	-1.4019	5.24549e-88	1.02675e-83
Gm2a	0.046	0.388	-1.399	4.65081e-237	9.1035e-233
Rab3d	0.177	0.76	-1.39814	0	0
Dnajb11	0.111	0.626	-1.39749	0	0
Nr1d1	0.038	0.273	-1.39124	1.34316e-149	2.6291e-145
P3h2	0.026	0.226	-1.39054	1.12848e-132	2.20888e-128
Pmm1	0.014	0.11	-1.39046	4.23331e-61	8.28627e-57
Vars	0.011	0.143	-1.38695	2.40051e-93	4.69877e-89
Pex11g	0.011	0.138	-1.38477	2.2058e-88	4.31764e-84
Rplp0	0.443	0.943	-1.384	0	0
Zfp414	0.014	0.123	-1.38262	1.9561e-70	3.82887e-66
Gnptg	0.077	0.505	-1.3793	2.11302e-286	4.13603e-282
Rgs4	0.127	0.601	-1.37894	2.10249e-303	4.11542e-299
Clic4	0.045	0.329	-1.37776	5.26902e-186	1.03136e-181
Esd	0.027	0.245	-1.37642	2.44259e-146	4.78112e-142
Fuom	0.078	0.534	-1.37603	0	0
Mrpl4	0.025	0.22	-1.37082	7.0578e-129	1.38149e-124
Tuba1a	0.227	0.804	-1.37078	0	0
2900076A07Rik	0.01	0.104	-1.3698	2.25881e-62	4.4214e-58
Rab39	0.205	0.78	-1.36926	0	0
Srp54b	0.079	0.517	-1.36824	1.20943e-295	2.36734e-291
Tor2a	0.015	0.162	-1.36791	8.58563e-100	1.68055e-95
Qars	0.034	0.266	-1.36613	1.01626e-149	1.98924e-145
Ide	0.165	0.736	-1.36577	0	0
Sfr1	0.037	0.298	-1.36544	1.98314e-173	3.8818e-169
Nudt3	0.034	0.297	-1.36487	4.00922e-179	7.84765e-175
Srp54c	0.089	0.532	-1.36472	6.25256e-290	1.22388e-285
Cdk2ap1rt	0.026	0.216	-1.36133	2.64256e-124	5.17255e-120
Cyb5a	0.014	0.138	-1.35939	5.80681e-82	1.13663e-77
Bex3	0.16	0.717	-1.35721	0	0
Cdk18	0.018	0.176	-1.35672	2.32998e-106	4.5607e-102
Crlf2	0.016	0.153	-1.35192	1.50248e-90	2.94096e-86
Surf1	0.015	0.183	-1.35156	3.23617e-117	6.33449e-113
Tmbim4	0.075	0.501	-1.3482	1.98437e-288	3.88421e-284
Lin7a	0.015	0.123	-1.34781	8.02623e-68	1.57105e-63
Trmt112	0.021	0.222	-1.34559	1.16645e-138	2.28321e-134
Large1	0.1	0.547	-1.34464	3.28796e-289	6.43585e-285
Kctd12b	0.009	0.109	-1.34348	7.07618e-68	1.38509e-63
Gabra4	0.017	0.154	-1.34144	4.0184e-90	7.86562e-86
Tmem165	0.017	0.198	-1.3401	3.15523e-127	6.17605e-123
Cops5	0.022	0.191	-1.33753	3.14417e-110	6.15441e-106
Pfdn6	0.035	0.268	-1.33723	2.46265e-151	4.8204e-147
Odr4	0.033	0.266	-1.33685	6.30225e-154	1.2336e-149
Mrpl14	0.023	0.196	-1.33592	9.65109e-113	1.8891e-108
Txndc5	0.202	0.786	-1.33572	0	0
Isg20	0.089	0.508	-1.33212	5.42185e-268	1.06127e-263
Bach2	0.043	0.327	-1.33067	7.92837e-189	1.5519e-184
Actr1b	0.047	0.345	-1.32941	1.55748e-196	3.0486e-192
Rtl8a	0.083	0.539	-1.32856	0	0
Alkbh1	0.044	0.302	-1.32645	6.87985e-164	1.34666e-159
Arhgdig	0.017	0.185	-1.32505	7.41343e-116	1.4511e-111
Tapbpl	0.024	0.227	-1.32412	5.03635e-136	9.85815e-132
Mfsd10	0.015	0.127	-1.31828	9.43023e-72	1.84587e-67
Scn3a	0.061	0.443	-1.31726	8.04163e-262	1.57407e-257
Cyb561	0.119	0.607	-1.31547	0	0
2600014E21Rik	0.017	0.175	-1.31524	4.04601e-108	7.91966e-104
Zfp330	0.029	0.231	-1.31289	3.24568e-131	6.3531e-127
Tmod2	0.115	0.62	-1.3079	0	0
Nono	0.042	0.328	-1.3077	6.29705e-191	1.23258e-186
Tfip11	0.013	0.101	-1.30603	1.76823e-55	3.46114e-51
Elp3	0.09	0.529	-1.30563	2.35475e-285	4.60919e-281
Ppp1r15a	0.033	0.263	-1.30519	5.96765e-152	1.16811e-147
Tmem109	0.021	0.215	-1.30418	1.95045e-132	3.81781e-128
Rhd	0.015	0.151	-1.30411	3.35997e-92	6.57681e-88
Ramp1	0.016	0.148	-1.30353	5.46697e-86	1.07011e-81
Rps3a1	0.314	0.873	-1.30322	0	0
Gm32916	0.02	0.165	-1.3019	1.47502e-93	2.88721e-89
Tmem9	0.05	0.358	-1.29257	5.50295e-202	1.07715e-197
Mlx	0.024	0.187	-1.29219	1.64824e-104	3.22627e-100
Rps14	0.366	0.887	-1.29189	0	0
Sec24d	0.112	0.581	-1.28877	1.85303e-296	3.62712e-292
Nme2	0.358	0.897	-1.28794	0	0
Phgdh	0.025	0.234	-1.28668	9.01896e-141	1.76537e-136
Reep5	0.138	0.696	-1.28576	0	0
Tpm1	0.059	0.416	-1.28458	9.98599e-238	1.95466e-233
Mrpl21	0.014	0.133	-1.2827	4.17801e-79	8.17804e-75
Abhd8	0.032	0.238	-1.28253	9.01013e-132	1.76364e-127
Trabd	0.169	0.737	-1.28152	0	0
Pnma8a	0.062	0.407	-1.28142	9.28405e-224	1.81726e-219
H4c8	0.017	0.17	-1.28055	1.42498e-101	2.78926e-97
Pfdn1	0.036	0.291	-1.27819	1.88867e-169	3.69689e-165
Get3	0.045	0.336	-1.27649	4.69699e-192	9.19388e-188
Spon2	0.059	0.382	-1.2763	4.25557e-205	8.32984e-201
Creld2	0.268	0.838	-1.27609	0	0
Strap	0.043	0.324	-1.27556	1.47086e-184	2.87907e-180
Ckmt1	0.012	0.154	-1.27351	1.26122e-100	2.46871e-96
Zfp386	0.022	0.17	-1.27323	2.39608e-93	4.6901e-89
Nudcd1	0.017	0.155	-1.27225	6.16011e-90	1.20578e-85
Cycs	0.071	0.471	-1.2721	3.04634e-266	5.96291e-262
Hmgb2	0.015	0.161	-1.27186	1.34012e-98	2.62316e-94
B3galt5	0.01	0.115	-1.27168	2.27673e-70	4.45647e-66
Grsf1	0.029	0.255	-1.27159	2.81019e-150	5.50066e-146
Cdk2ap1	0.032	0.275	-1.27159	3.06655e-163	6.00246e-159
Wdr74	0.011	0.113	-1.27059	3.37544e-67	6.60708e-63
Tmem263	0.081	0.5	-1.27015	1.13857e-274	2.22864e-270
Lipo3	0.016	0.152	-1.26846	2.369e-89	4.63708e-85
Sec16b	0.046	0.325	-1.26805	1.284e-179	2.5133e-175
Rps6	0.231	0.79	-1.26741	0	0
Wdr90	0.008	0.101	-1.26691	3.49334e-63	6.83786e-59
Tbc1d9	0.04	0.263	-1.26597	3.60378e-138	7.05404e-134
Ralgds	0.037	0.299	-1.26548	4.13117e-173	8.08635e-169
Ffar2	0.053	0.363	-1.26317	4.53269e-200	8.87229e-196
Sec22b	0.113	0.614	-1.26316	0	0
Cd200	0.085	0.52	-1.26035	2.76822e-287	5.41852e-283
Plpp6	0.031	0.231	-1.26	4.30368e-127	8.42403e-123
Mycbp	0.017	0.152	-1.2595	4.51839e-87	8.8443e-83
Rpl37	0.369	0.893	-1.25836	0	0
Kdelr2	0.203	0.787	-1.25541	0	0
Psmb7	0.062	0.387	-1.25531	9.0395e-205	1.76939e-200
Fbxo7	0.012	0.111	-1.2549	1.83271e-64	3.58734e-60
Emc4	0.038	0.292	-1.25355	2.86403e-165	5.60605e-161
Fam174b	0.218	0.804	-1.25304	0	0
Gstm5	0.024	0.181	-1.25276	2.58198e-98	5.05397e-94
Tmtc3	0.032	0.267	-1.25048	3.69328e-155	7.22922e-151
Ran	0.031	0.251	-1.24862	6.76449e-144	1.32408e-139
Bola2	0.078	0.5	-1.24704	1.08279e-279	2.11944e-275
Rabac1	0.197	0.758	-1.24654	0	0
Prpf19	0.062	0.407	-1.24507	1.16992e-221	2.29001e-217
Gm11789	0.013	0.113	-1.24441	2.61239e-65	5.11349e-61
Sec31a	0.112	0.598	-1.24251	0	0
Mapk4	0.019	0.178	-1.24204	6.44227e-106	1.26101e-101
Tmem160	0.115	0.592	-1.24179	1.48464e-299	2.90604e-295
Cfl1	0.202	0.772	-1.24061	0	0
Pdk1	0.02	0.168	-1.23968	1.00765e-94	1.97238e-90
Tex30	0.022	0.178	-1.23925	1.30729e-100	2.5589e-96
Lrp11	0.065	0.452	-1.2389	2.43578e-260	4.7678e-256
Anapc13	0.088	0.509	-1.23581	4.82244e-270	9.43945e-266
Snhg3	0.017	0.156	-1.2341	7.13622e-91	1.39684e-86
Gtf3a	0.021	0.18	-1.23034	4.71828e-103	9.23556e-99
Prom1	0.113	0.586	-1.22878	1.91061e-297	3.73982e-293
Uqcrq	0.22	0.78	-1.22876	0	0
Nedd4	0.098	0.555	-1.22808	6.87557e-297	1.34582e-292
Csrp1	0.04	0.286	-1.22714	3.53872e-157	6.9267e-153
Gps1	0.034	0.275	-1.22664	9.42572e-159	1.84499e-154
Tmed3	0.465	0.937	-1.22628	0	0
Ucp2	0.154	0.688	-1.22618	0	0
Atp5mc1	0.212	0.762	-1.22599	0	0
Uba5	0.105	0.552	-1.2245	8.17853e-280	1.60087e-275
1810062G17Rik	0.012	0.111	-1.22359	2.76978e-64	5.42156e-60
Impdh1	0.076	0.478	-1.22335	3.02595e-262	5.92299e-258
Pcnx3	0.014	0.13	-1.22065	2.17607e-76	4.25944e-72
Fuca1	0.08	0.474	-1.21929	5.23104e-250	1.02392e-245
Arf5	0.122	0.631	-1.2179	0	0
Nfkbia	0.18	0.694	-1.21779	0	0
Hipk3	0.046	0.337	-1.21663	7.46948e-191	1.46208e-186
Ndufb5	0.1	0.54	-1.21653	5.95818e-274	1.16625e-269
Wdr89	0.112	0.61	-1.21597	0	0
Tmem208	0.054	0.355	-1.2151	1.05271e-190	2.06057e-186
1700084F23Rik	0.043	0.303	-1.21424	7.11417e-166	1.39253e-161
Tcf7l1	0.015	0.128	-1.2081	3.78332e-72	7.40548e-68
Spcs3	0.189	0.754	-1.2078	0	0
Txnip	0.297	0.839	-1.20615	0	0
Herpud1	0.52	0.962	-1.20512	0	0
Slc39a13	0.022	0.197	-1.20488	2.58769e-116	5.06514e-112
2310061I04Rik	0.014	0.122	-1.20431	3.68213e-69	7.20741e-65
Ier3ip1	0.176	0.725	-1.20119	0	0
Naa38	0.035	0.279	-1.19795	4.72033e-160	9.23958e-156
Stard3nl	0.014	0.15	-1.19729	1.24594e-92	2.4388e-88
Syvn1	0.063	0.4	-1.19716	7.24065e-214	1.41729e-209
Gm7967	0.015	0.111	-1.19682	2.67742e-59	5.24078e-55
Rps26	0.344	0.889	-1.19646	0	0
Rnf181	0.039	0.316	-1.19536	3.76617e-184	7.37189e-180
Ufm1	0.214	0.782	-1.19529	0	0
Rpl12	0.334	0.879	-1.19262	0	0
Cgref1	0.032	0.273	-1.19182	2.62337e-160	5.13499e-156
Stmn3	0.011	0.138	-1.19091	1.01145e-87	1.97981e-83
Eef1g	0.249	0.819	-1.19072	0	0
Isca2	0.016	0.134	-1.18817	8.17283e-75	1.59975e-70
H2-Q2	0.03	0.247	-1.18728	1.96368e-143	3.84371e-139
Cox7b	0.166	0.691	-1.18667	0	0
Dio1	0.108	0.557	-1.18476	1.28635e-276	2.5179e-272
Psma7	0.12	0.603	-1.18465	5.63575e-300	1.10314e-295
Edem3	0.041	0.299	-1.18307	1.02746e-165	2.01115e-161
Cdc123	0.026	0.218	-1.18168	2.99877e-124	5.8698e-120
Psmc6	0.027	0.21	-1.18117	3.97285e-116	7.77645e-112
Edf1	0.108	0.574	-1.18061	3.09786e-293	6.06374e-289
E2f6	0.017	0.13	-1.1795	1.95972e-70	3.83596e-66
Ninj1	0.063	0.413	-1.17539	5.14021e-226	1.00615e-221
Fez1	0.014	0.135	-1.17535	6.87926e-80	1.34655e-75
Proser2	0.017	0.13	-1.17519	9.8121e-71	1.92062e-66
Rcn2	0.07	0.405	-1.17473	1.25704e-204	2.46053e-200
Prkacb	0.174	0.745	-1.17401	0	0
Srm	0.063	0.424	-1.17271	8.30516e-236	1.62565e-231
Hspa13	0.066	0.436	-1.17207	2.87243e-242	5.62249e-238
6430548M08Rik	0.061	0.389	-1.1712	4.79784e-209	9.39129e-205
Ybx3	0.068	0.425	-1.1702	6.93425e-228	1.35731e-223
Arcn1	0.15	0.676	-1.16987	0	0
Dynll1	0.046	0.336	-1.16985	5.25687e-189	1.02898e-184
Kars	0.064	0.407	-1.16764	1.42227e-217	2.78395e-213
Krt8	0.114	0.584	-1.1673	7.59419e-295	1.48649e-290
Fam107b	0.015	0.119	-1.16568	4.95068e-65	9.69046e-61
Prdx5	0.049	0.346	-1.16554	5.87863e-192	1.15068e-187
Fxyd6	0.086	0.489	-1.16551	2.14479e-254	4.19821e-250
Prorsd1	0.033	0.245	-1.16515	4.71014e-135	9.21963e-131
Pno1	0.019	0.153	-1.16501	1.28707e-85	2.51931e-81
Tomm5	0.02	0.172	-1.16295	9.65059e-100	1.88901e-95
Ikzf5	0.029	0.195	-1.16267	8.23246e-102	1.61142e-97
Nxph1	0.018	0.128	-1.16234	1.83952e-67	3.60068e-63
Sdhc	0.039	0.315	-1.16221	9.97203e-184	1.95193e-179
Ptpn6	0.017	0.133	-1.15919	6.63241e-74	1.29823e-69
Dhx9	0.049	0.332	-1.15835	2.23542e-180	4.37561e-176
Uqcrh	0.163	0.671	-1.15806	3.19716e-290	6.25812e-286
Golm1	0.017	0.142	-1.15801	1.71358e-79	3.35416e-75
Kctd12	0.083	0.457	-1.15786	7.59794e-228	1.48722e-223
Fgd2	0.032	0.23	-1.15777	1.33367e-123	2.61053e-119
Dcaf7	0.034	0.267	-1.15701	1.81068e-152	3.54422e-148
Rbm42	0.042	0.286	-1.15586	8.18878e-153	1.60287e-148
Irak1	0.112	0.59	-1.15529	4.09888e-302	8.02315e-298
Ddx47	0.022	0.153	-1.15373	1.56761e-80	3.06845e-76
Cst3	0.387	0.894	-1.14672	0	0
Mogs	0.09	0.482	-1.1444	7.37172e-239	1.44294e-234
Dync2li1	0.02	0.164	-1.14427	1.71148e-91	3.35006e-87
Scyl1	0.043	0.278	-1.14353	2.17272e-145	4.25288e-141
Mrpl52	0.059	0.407	-1.13911	2.24124e-228	4.387e-224
Ankrd24	0.021	0.165	-1.13467	1.07756e-91	2.10921e-87
Brk1	0.068	0.415	-1.13372	8.1813e-217	1.60141e-212
Rab8a	0.038	0.278	-1.13209	9.24541e-154	1.8097e-149
Slco1a6	0.051	0.301	-1.12992	1.03707e-149	2.02996e-145
Gas5	0.123	0.605	-1.12899	1.25895e-295	2.46428e-291
Cox4i1	0.232	0.785	-1.12691	0	0
Cdkn1a	0.025	0.169	-1.1254	7.33356e-88	1.43547e-83
Eif3h	0.106	0.546	-1.1251	1.92006e-267	3.75833e-263
Rasgrf2	0.13	0.657	-1.12434	0	0
Vps28	0.043	0.331	-1.12434	1.15681e-189	2.26434e-185
BC031181	0.074	0.465	-1.12364	4.57282e-254	8.95084e-250
Cdc25a	0.029	0.211	-1.12289	5.25362e-114	1.02834e-109
Rnmt	0.023	0.172	-1.12112	1.40718e-93	2.75441e-89
AW209491	0.017	0.145	-1.11745	1.00974e-81	1.97646e-77
Rps27	0.39	0.888	-1.11684	0	0
Timm29	0.031	0.247	-1.11339	3.25282e-140	6.36707e-136
Btg1	0.104	0.521	-1.11242	8.61036e-251	1.68539e-246
Uba52rt	0.081	0.482	-1.1114	7.94729e-254	1.5556e-249
Rpl6	0.294	0.855	-1.11135	0	0
Ddost	0.533	0.96	-1.11038	0	0
Tmed6	0.033	0.212	-1.10975	1.98739e-108	3.89011e-104
Pex5	0.011	0.117	-1.10876	1.96681e-71	3.84983e-67
Capn7	0.021	0.167	-1.10867	1.58281e-92	3.0982e-88
Ndufb8	0.094	0.507	-1.1086	7.10499e-254	1.39073e-249
Btf3	0.067	0.423	-1.10697	1.49081e-227	2.91811e-223
Cct2	0.055	0.349	-1.10507	1.50738e-183	2.95055e-179
Pak3	0.235	0.775	-1.10404	2.41755e-307	4.73211e-303
Niban1	0.017	0.146	-1.10279	4.31946e-83	8.45492e-79
Pithd1	0.071	0.396	-1.10098	1.67228e-195	3.27332e-191
Mettl26	0.049	0.346	-1.10065	3.52194e-192	6.89385e-188
Odc1	0.08	0.434	-1.09964	6.53903e-213	1.27995e-208
Grcc10	0.1	0.516	-1.09941	4.95059e-250	9.69028e-246
Zfas1	0.04	0.27	-1.09859	4.47943e-143	8.76804e-139
4933434E20Rik	0.043	0.282	-1.09849	2.23743e-148	4.37955e-144
Dpy30	0.024	0.196	-1.0955	4.29544e-110	8.4079e-106
Zfpl1	0.015	0.158	-1.09531	4.22473e-96	8.26948e-92
Eif2b1	0.017	0.13	-1.0937	6.20192e-70	1.21396e-65
Cdr2	0.018	0.139	-1.0933	1.57951e-75	3.09174e-71
Cwc15	0.056	0.353	-1.09291	8.41978e-185	1.64809e-180
Tubb4b	0.079	0.438	-1.09026	2.18065e-217	4.26841e-213
Rpl19	0.273	0.819	-1.08992	0	0
Atl2	0.022	0.161	-1.08941	2.95225e-87	5.77874e-83
Uqcrfs1	0.08	0.456	-1.08862	2.13679e-230	4.18256e-226
Atf4	0.211	0.754	-1.0862	5.2133e-303	1.02045e-298
Acsf2	0.027	0.2	-1.08583	1.35002e-108	2.64252e-104
Tmem255a	0.023	0.159	-1.08499	1.30662e-82	2.55758e-78
Rps8	0.404	0.902	-1.08474	0	0
Cisd1	0.071	0.405	-1.08411	2.36201e-203	4.62341e-199
Pwwp3b	0.063	0.328	-1.08395	1.33894e-152	2.62083e-148
Cox6b1	0.116	0.573	-1.08384	1.96378e-277	3.8439e-273
Cltrn	0.469	0.929	-1.08245	0	0
Alyref	0.022	0.184	-1.08209	9.94253e-105	1.94615e-100
Stt3b	0.06	0.347	-1.08097	1.06906e-172	2.09258e-168
Pgap4	0.026	0.184	-1.07992	1.1052e-97	2.16332e-93
P4hb	0.655	0.98	-1.07913	0	0
Slc29a1	0.061	0.399	-1.0788	2.85568e-216	5.5897e-212
Pla2g12a	0.056	0.364	-1.07805	1.50972e-193	2.95513e-189
Arf1	0.213	0.773	-1.07607	0	0
mt-Nd2	0.441	0.903	-1.07574	1.22071e-293	2.38942e-289
Hsd17b12	0.096	0.484	-1.07541	4.66217e-229	9.12574e-225
Tesc	0.016	0.12	-1.07385	8.87455e-65	1.7371e-60
Snhg15	0.016	0.127	-1.07325	3.3696e-70	6.59565e-66
Cdc34	0.061	0.363	-1.07272	1.5982e-184	3.12832e-180
Edem2	0.117	0.591	-1.07241	2.81814e-294	5.51623e-290
Atp5pd	0.171	0.699	-1.07094	0	0
Rabggtb	0.046	0.296	-1.06877	1.93853e-153	3.79447e-149
Stxbp6	0.092	0.463	-1.068	1.31009e-217	2.56437e-213
Mypop	0.014	0.117	-1.06787	2.71428e-66	5.31293e-62
Pdcl	0.013	0.114	-1.06776	1.25157e-64	2.44983e-60
Ccl28	0.012	0.102	-1.06679	2.7641e-58	5.41045e-54
Eaf1	0.025	0.201	-1.06524	4.40177e-112	8.61602e-108
Stmp1	0.017	0.156	-1.06516	3.4203e-90	6.69489e-86
Ift70b	0.014	0.125	-1.06456	7.86887e-72	1.54025e-67
5730409E04Rik	0.017	0.13	-1.063	8.33298e-71	1.6311e-66
Eif2s1	0.015	0.137	-1.06299	7.48628e-81	1.46536e-76
Akr1a1	0.162	0.667	-1.06212	2.49336e-288	4.88049e-284
Dhx40	0.082	0.455	-1.06096	2.14714e-227	4.2028e-223
Mtln	0.03	0.208	-1.0603	3.86396e-110	7.56331e-106
Cd164	0.292	0.849	-1.0595	7.33285e-305	1.43533e-300
Akr1c13	0.018	0.125	-1.05947	1.32258e-64	2.58882e-60
Osbpl5	0.028	0.179	-1.05919	6.96121e-91	1.36259e-86
Aip	0.052	0.314	-1.05892	1.70713e-157	3.34153e-153
Aldoa	0.135	0.616	-1.05857	2.11733e-280	4.14446e-276
Chic2	0.028	0.2	-1.05821	7.37274e-106	1.44314e-101
Gm9750	0.057	0.375	-1.05807	8.24873e-202	1.61461e-197
Unc45a	0.03	0.218	-1.05726	4.93753e-118	9.66471e-114
Rnf149	0.034	0.216	-1.05516	4.30813e-109	8.43272e-105
Vamp2	0.107	0.539	-1.05379	4.13444e-259	8.09275e-255
Nop58	0.06	0.35	-1.05302	9.53087e-175	1.86557e-170
Fhip2a	0.024	0.161	-1.05256	1.26989e-82	2.48568e-78
Cdk7	0.017	0.131	-1.0452	1.01811e-71	1.99286e-67
Smoc1	0.025	0.288	-1.04417	3.22136e-189	6.30549e-185
Ldb1	0.015	0.143	-1.04282	5.21833e-84	1.02144e-79
Pals2	0.023	0.184	-1.04234	2.20564e-103	4.31732e-99
Lama5	0.01	0.113	-1.04187	6.45559e-69	1.26362e-64
Drap1	0.052	0.339	-1.04176	4.75287e-178	9.30328e-174
Vgf	0.031	0.226	-1.04133	8.67575e-123	1.69819e-118
Serp1	0.394	0.914	-1.03843	0	0
Pycr2	0.128	0.587	-1.03724	2.11435e-265	4.13862e-261
Clmp	0.011	0.106	-1.03662	3.1414e-62	6.14898e-58
Slco1a5	0.042	0.282	-1.03578	8.25982e-149	1.61678e-144
Fus	0.089	0.473	-1.03519	1.07845e-231	2.11096e-227
Prdx2	0.07	0.456	-1.03517	4.78387e-251	9.36395e-247
Rpl10a	0.263	0.816	-1.03475	1.25137e-300	2.44944e-296
Tusc3	0.1	0.54	-1.03462	6.4019e-272	1.25311e-267
Rassf4	0.031	0.215	-1.03338	9.73543e-114	1.90561e-109
Carf	0.176	0.695	-1.03338	6.46857e-293	1.26616e-288
Ebag9	0.016	0.126	-1.03129	6.66696e-69	1.30499e-64
Mrpl41	0.016	0.149	-1.03112	2.08886e-87	4.08874e-83
Rtcb	0.052	0.327	-1.0301	4.49563e-169	8.79975e-165
Chchd2	0.328	0.867	-1.02941	3.68523e-302	7.21347e-298
Alg1	0.022	0.165	-1.02754	3.12635e-90	6.11952e-86
Hgs	0.019	0.144	-1.0265	9.28942e-78	1.81831e-73
Polr1d	0.055	0.371	-1.02481	6.7615e-203	1.3235e-198
Fxyd3	0.016	0.126	-1.02416	7.01575e-70	1.37326e-65
Dclk1	0.014	0.125	-1.02397	6.1678e-73	1.20729e-68
Fhl2	0.013	0.119	-1.02372	2.60324e-68	5.09558e-64
Slc33a1	0.128	0.608	-1.02369	8.96357e-287	1.75453e-282
Tmed4	0.093	0.497	-1.02365	9.4883e-245	1.85724e-240
H2bc4	0.229	0.764	-1.02308	2.03167e-291	3.97678e-287
Trappc2	0.02	0.154	-1.02288	4.61373e-84	9.03092e-80
Tssc4	0.131	0.601	-1.02121	1.58303e-273	3.09862e-269
Rpl14	0.278	0.815	-1.02049	5.07975e-301	9.94311e-297
AI506816	0.019	0.183	-1.0201	1.41561e-110	2.77091e-106
Thyn1	0.017	0.131	-1.0191	7.58609e-71	1.4849e-66
Gng2	0.027	0.194	-1.01876	3.12661e-103	6.12003e-99
Glb1l2	0.044	0.275	-1.01795	3.42452e-140	6.70315e-136
Adh5	0.016	0.118	-1.01702	1.52256e-63	2.98026e-59
Lsr	0.035	0.246	-1.01536	1.33953e-132	2.622e-128
Krcc1	0.033	0.23	-1.01202	6.5653e-121	1.28509e-116
Ciao2a	0.016	0.13	-1.01075	2.37279e-72	4.6445e-68
Cldn3	0.029	0.215	-1.01073	1.16984e-117	2.28985e-113
Selenok	0.209	0.749	-1.01008	1.76963e-298	3.46388e-294
Icmt	0.016	0.129	-1.00957	4.39225e-71	8.59738e-67
Eif3e	0.059	0.394	-1.00914	1.47793e-215	2.89291e-211
Ina	0.047	0.327	-1.00829	2.96378e-178	5.8013e-174
Zfp445	0.028	0.177	-1.00825	8.69567e-89	1.70209e-84
Snrpg	0.042	0.3	-1.00667	2.4081e-165	4.71361e-161
Cep85l	0.016	0.121	-1.00641	1.50488e-65	2.94565e-61
Fgl2	0.02	0.146	-1.00616	1.51091e-78	2.95745e-74
Slc36a4	0.013	0.114	-1.0058	1.26696e-64	2.47995e-60
Plekha3	0.017	0.137	-1.00548	8.11568e-76	1.58856e-71
Aass	0.015	0.134	-1.0051	4.10541e-76	8.03592e-72
Fgf1	0.014	0.111	-1.0051	3.6532e-61	7.15077e-57
Vma21	0.05	0.299	-1.0043	1.52676e-149	2.98847e-145
Adrm1b	0.017	0.125	-1.00288	3.67974e-67	7.20272e-63
Eif3i	0.061	0.357	-1.00271	4.49097e-179	8.79063e-175
Tnfrsf21	0.04	0.238	-1.00234	2.02994e-117	3.9734e-113
Snrnp27	0.048	0.285	-1.00219	5.10472e-141	9.99198e-137
Snrpd2	0.096	0.496	-1.00176	3.72055e-237	7.2826e-233
Dcaf13	0.011	0.103	-1.00097	3.88684e-60	7.60811e-56
Mdh1	0.188	0.718	-1.00031	7.55488e-294	1.47879e-289
Usp16	0.087	0.443	-0.99983	3.27902e-207	6.41836e-203
Unc5a	0.024	0.176	-0.999695	1.1215e-95	2.19522e-91
Npepl1	0.065	0.376	-0.999141	1.14012e-188	2.23168e-184
Smim30	0.02	0.163	-0.999126	4.17964e-92	8.18123e-88
Rpl11	0.359	0.871	-0.997923	4.54262e-287	8.89173e-283
Selenof	0.397	0.91	-0.997204	4.6165e-295	9.03634e-291
Kcnq1ot1	0.07	0.369	-0.99699	1.69488e-172	3.31756e-168
Tpp2	0.037	0.215	-0.996577	6.87842e-103	1.34638e-98
Slc30a7	0.078	0.438	-0.994311	2.21809e-219	4.34168e-215
Stim1	0.087	0.432	-0.994147	5.29539e-197	1.03652e-192
Tmem184c	0.014	0.131	-0.993098	2.86709e-77	5.61205e-73
Ubb	0.65	0.978	-0.992307	0	0
Pdlim7	0.033	0.193	-0.990079	2.28473e-93	4.47213e-89
Uqcrc1	0.068	0.384	-0.989855	1.01601e-188	1.98873e-184
Fkbp2	0.464	0.918	-0.989182	4.22982e-298	8.27946e-294
Elmod1	0.023	0.178	-0.98834	1.62516e-97	3.18109e-93
Atp5me	0.173	0.677	-0.984081	4.9312e-279	9.65233e-275
Kdf1	0.017	0.11	-0.982614	1.48495e-54	2.90664e-50
Ip6k2	0.079	0.413	-0.981217	8.81676e-196	1.72579e-191
Atic	0.023	0.167	-0.980956	1.86463e-88	3.64984e-84
Tubb2a	0.059	0.339	-0.980889	1.30909e-167	2.5624e-163
Colgalt1	0.017	0.146	-0.980257	1.23698e-82	2.42127e-78
Tusc2	0.021	0.161	-0.97953	3.8669e-88	7.56908e-84
Tafa1	0.09	0.393	-0.978939	6.69716e-164	1.3109e-159
Atp5if1	0.171	0.672	-0.977541	6.34363e-276	1.2417e-271
Snhg8	0.029	0.195	-0.977445	2.33665e-101	4.57375e-97
Mib1	0.083	0.44	-0.977405	8.95154e-211	1.75218e-206
Msh3	0.015	0.114	-0.977257	7.29137e-62	1.42721e-57
Tm9sf2	0.12	0.569	-0.97704	8.40762e-261	1.64571e-256
Fbxl3	0.03	0.184	-0.976334	1.01868e-90	1.99396e-86
Dhrs1	0.023	0.166	-0.976312	9.45191e-88	1.85012e-83
Slc39a9	0.076	0.406	-0.975741	1.65989e-194	3.24907e-190
Mrps12	0.083	0.463	-0.975622	2.63687e-230	5.1614e-226
Cks1b	0.028	0.204	-0.974102	3.24518e-109	6.35211e-105
Hopx	0.122	0.536	-0.974102	2.69578e-227	5.27673e-223
Aup1	0.057	0.369	-0.973424	7.65648e-197	1.49868e-192
Mcf2l	0.081	0.452	-0.973299	7.6375e-226	1.49496e-221
Ncstn	0.061	0.31	-0.972426	7.66455e-139	1.50026e-134
Serinc1	0.262	0.803	-0.971829	2.75065e-282	5.38412e-278
Ndufa1	0.295	0.802	-0.971268	6.0759e-253	1.1893e-248
Stip1	0.026	0.194	-0.971192	1.60008e-104	3.132e-100
Ppp1r15b	0.029	0.21	-0.971099	2.04478e-113	4.00245e-109
Tmc6	0.022	0.156	-0.971084	3.16175e-82	6.18881e-78
Klf7	0.063	0.355	-0.970867	1.86565e-173	3.65182e-169
Actr1a	0.042	0.272	-0.970819	5.83952e-141	1.14303e-136
Cyp2j6	0.017	0.113	-0.970743	4.6372e-58	9.07686e-54
C2cd4a	0.024	0.147	-0.970656	5.19968e-73	1.01778e-68
Lrrc73	0.055	0.302	-0.969844	2.86163e-142	5.60135e-138
Asic1	0.081	0.419	-0.96983	5.70071e-197	1.11586e-192
Taf7	0.016	0.113	-0.969735	5.22554e-59	1.02285e-54
Mid2	0.038	0.234	-0.968157	1.04572e-116	2.04689e-112
Mal2	0.017	0.108	-0.967872	9.24645e-54	1.8099e-49
Tceal1	0.014	0.107	-0.96715	1.52676e-57	2.98847e-53
Rspo4	0.054	0.317	-0.967007	8.11649e-156	1.58872e-151
Ccdc186	0.033	0.218	-0.966388	2.95481e-112	5.78375e-108
Imp3	0.042	0.266	-0.964495	2.93681e-135	5.74851e-131
Rnaset2a	0.075	0.393	-0.964427	3.41365e-183	6.68189e-179
Cetn2	0.026	0.171	-0.964152	2.23339e-87	4.37163e-83
Tmem179b	0.012	0.109	-0.96297	5.94004e-63	1.1627e-58
Dstn	0.195	0.715	-0.960881	1.77245e-277	3.46939e-273
Npas2	0.016	0.111	-0.960844	2.53049e-57	4.95318e-53
Sub1	0.212	0.731	-0.960678	8.42886e-271	1.64986e-266
Swsap1	0.026	0.179	-0.96067	2.66132e-94	5.20927e-90
H4c9	0.013	0.112	-0.959499	1.97787e-63	3.87149e-59
Snrpn	0.048	0.305	-0.958447	1.87606e-157	3.6722e-153
Nckap1	0.123	0.572	-0.958018	4.52512e-262	8.85748e-258
Ccdc6	0.031	0.213	-0.95378	3.70027e-111	7.2429e-107
Snrnp70	0.128	0.562	-0.953701	1.31256e-242	2.5692e-238
Zfp644	0.057	0.333	-0.952036	6.29322e-165	1.23183e-160
Hspa5	0.871	0.996	-0.951301	0	0
Pim3	0.02	0.145	-0.950913	4.7093e-77	9.21799e-73
Rhou	0.022	0.149	-0.950846	8.19673e-78	1.60443e-73
Selenop	0.341	0.863	-0.950168	1.47351e-277	2.88425e-273
Rpa1	0.038	0.235	-0.948865	2.9283e-118	5.73185e-114
Abracl	0.13	0.556	-0.947499	2.29599e-230	4.49417e-226
Arfip2	0.082	0.435	-0.94743	1.8275e-209	3.57714e-205
Ap3s1	0.068	0.38	-0.946932	3.51275e-185	6.87586e-181
Tnfrsf1a	0.039	0.243	-0.946698	2.85513e-122	5.58863e-118
Leprot	0.022	0.157	-0.946333	7.66496e-83	1.50034e-78
Eif2s2	0.172	0.66	-0.946257	9.72172e-267	1.90293e-262
Pelp1	0.02	0.164	-0.946021	9.7466e-93	1.9078e-88
Nabp2	0.059	0.333	-0.945248	1.50123e-160	2.93851e-156
Gmpr	0.046	0.284	-0.944677	2.1239e-143	4.15733e-139
Thumpd1	0.016	0.115	-0.943972	7.40591e-61	1.44963e-56
Slc35f3	0.02	0.138	-0.943384	1.56404e-71	3.06144e-67
Eef1a1	0.767	0.984	-0.942911	0	0
Snd1	0.142	0.591	-0.94167	2.18359e-245	4.27416e-241
Aimp2	0.017	0.121	-0.94135	1.28879e-64	2.52268e-60
Fundc1	0.032	0.205	-0.938244	6.52891e-104	1.27797e-99
Nbl1	0.053	0.297	-0.935291	8.12604e-143	1.59059e-138
Nos1ap	0.116	0.548	-0.935168	1.01004e-249	1.97704e-245
Dohh	0.046	0.282	-0.934741	3.43021e-142	6.7143e-138
Gale	0.039	0.248	-0.934495	6.55788e-126	1.28364e-121
Ntrk2	0.194	0.722	-0.934063	2.33826e-293	4.57692e-289
Abhd16a	0.05	0.288	-0.933922	7.63082e-139	1.49366e-134
Ggh	0.046	0.285	-0.933885	2.72743e-143	5.33866e-139
Carhsp1	0.057	0.342	-0.93295	2.26665e-173	4.43674e-169
Tent5a	0.173	0.65	-0.932433	1.68929e-259	3.30661e-255
Polr2i	0.019	0.132	-0.93221	1.81873e-69	3.55999e-65
Uggt1	0.202	0.72	-0.931676	3.3459e-270	6.54926e-266
9530068E07Rik	0.054	0.368	-0.931485	2.64623e-200	5.17973e-196
Stub1	0.101	0.511	-0.931448	2.28517e-243	4.47299e-239
Ins1	1	1	-0.930131	0	0
Pnrc2	0.069	0.357	-0.92871	7.57283e-164	1.48231e-159
Eif4g1	0.149	0.616	-0.927852	4.36446e-257	8.54299e-253
Slc25a3	0.185	0.68	-0.927348	7.36721e-258	1.44206e-253
Slc39a11	0.091	0.495	-0.926881	3.25654e-247	6.37435e-243
Ece2	0.022	0.14	-0.926035	3.34013e-70	6.53797e-66
Hadh	0.184	0.683	-0.925505	2.40661e-264	4.71069e-260
Mmp24os1	0.057	0.333	-0.924459	1.40384e-163	2.74788e-159
C2cd4b	0.386	0.869	-0.92424	3.62015e-242	7.08609e-238
Dusp16	0.02	0.124	-0.923433	2.66158e-61	5.20978e-57
Serpini1	0.096	0.457	-0.921935	2.26249e-203	4.4286e-199
Dctn5	0.029	0.194	-0.921527	3.87694e-99	7.58871e-95
Ube2i	0.03	0.197	-0.921101	1.66219e-100	3.25357e-96
Agt	0.023	0.137	-0.918156	1.25316e-66	2.45294e-62
Rwdd4a	0.065	0.371	-0.918087	3.91818e-182	7.66945e-178
Snrpb	0.063	0.338	-0.917915	2.31983e-158	4.54084e-154
Trim9	0.052	0.338	-0.917543	2.97028e-180	5.81403e-176
Psmd6	0.081	0.445	-0.917077	2.44142e-217	4.77883e-213
Avl9	0.045	0.249	-0.916507	5.23618e-117	1.02493e-112
Slirp	0.055	0.313	-0.915923	3.13358e-152	6.13368e-148
Pgk1	0.092	0.459	-0.914916	1.92458e-211	3.76717e-207
Pigbos1	0.016	0.109	-0.91478	3.39846e-56	6.65214e-52
Rps27a	0.599	0.952	-0.914649	0	0
Ndufab1	0.039	0.275	-0.914321	3.15591e-149	6.17737e-145
Cdkl2	0.018	0.119	-0.913408	7.80061e-61	1.52689e-56
Slc35g2	0.031	0.208	-0.912569	7.2762e-108	1.42424e-103
Zbtb7b	0.025	0.155	-0.912398	2.06219e-75	4.03653e-71
Sec11a	0.076	0.424	-0.911777	4.49233e-210	8.7933e-206
Ndufa12	0.122	0.533	-0.911183	2.26237e-225	4.42836e-221
Sez6l2	0.337	0.862	-0.910705	9.56457e-279	1.87217e-274
Inpp5b	0.031	0.19	-0.909712	3.70991e-93	7.26178e-89
Cacnb3	0.033	0.195	-0.909511	2.81497e-93	5.51002e-89
Pabpc1	0.176	0.673	-0.907275	2.71204e-275	5.30854e-271
Unc119b	0.017	0.124	-0.906138	1.2068e-65	2.36219e-61
Prpf8	0.051	0.312	-0.905623	3.91515e-158	7.66352e-154
Uba52	0.273	0.793	-0.904448	1.43294e-255	2.80483e-251
Ptov1	0.104	0.501	-0.904339	3.73696e-227	7.31472e-223
Pnpla8	0.072	0.397	-0.90387	1.09124e-192	2.13599e-188
Rps15a	0.311	0.821	-0.902696	5.7945e-254	1.13422e-249
Heph	0.188	0.679	-0.902169	3.37182e-253	6.6e-249
Uqcr11	0.227	0.756	-0.901435	1.52098e-275	2.97716e-271
Bhlha15	0.076	0.401	-0.900258	3.00107e-189	5.87429e-185
Ufl1	0.078	0.39	-0.898887	4.31621e-175	8.44854e-171
Mbd2	0.086	0.44	-0.8965	4.98091e-207	9.74963e-203
Ebp	0.038	0.248	-0.895505	2.73446e-127	5.35244e-123
Hras	0.035	0.234	-0.894518	3.61893e-121	7.08369e-117
Adprs	0.017	0.113	-0.892734	6.18244e-58	1.21015e-53
Ptprs	0.03	0.185	-0.892495	8.21416e-92	1.60784e-87
Aldh7a1	0.022	0.161	-0.892348	1.86729e-85	3.65503e-81
Gemin6	0.013	0.106	-0.890476	1.49852e-59	2.93319e-55
Trib1	0.035	0.241	-0.889662	2.8325e-127	5.54434e-123
Qsox1	0.176	0.653	-0.889029	5.77258e-246	1.12992e-241
Nop10	0.062	0.341	-0.888008	8.0932e-164	1.58416e-159
Nod1	0.013	0.108	-0.887873	1.99001e-60	3.89524e-56
Sel1l3	0.041	0.263	-0.887308	5.65633e-135	1.10717e-130
Pkib	0.039	0.245	-0.887254	3.60725e-123	7.06083e-119
Glrx3	0.083	0.403	-0.886591	1.78213e-178	3.48834e-174
Six5	0.019	0.111	-0.886247	2.2631e-53	4.4298e-49
Yipf2	0.134	0.578	-0.88613	4.50525e-246	8.81858e-242
Stk16	0.05	0.296	-0.886004	1.52177e-145	2.97871e-141
Psmb3	0.096	0.484	-0.885934	2.70658e-225	5.29786e-221
Zdhhc22	0.046	0.265	-0.885139	3.92588e-127	7.68453e-123
Rab5if	0.048	0.278	-0.882052	1.81026e-134	3.54339e-130
Pnpo	0.043	0.264	-0.881936	4.23337e-132	8.28641e-128
Serinc5	0.025	0.152	-0.881506	2.77002e-73	5.42204e-69
Grhpr	0.025	0.18	-0.880661	2.30412e-95	4.51008e-91
Slc25a11	0.038	0.247	-0.877551	3.59363e-126	7.03417e-122
mt-Nd4	0.577	0.941	-0.875435	8.88669e-244	1.73948e-239
Ddx25	0.03	0.179	-0.874605	9.29734e-86	1.81986e-81
Man2b1	0.037	0.227	-0.873666	3.05474e-113	5.97934e-109
Hadhb	0.043	0.279	-0.873448	2.80998e-144	5.50025e-140
Sem1	0.108	0.493	-0.873293	6.30793e-212	1.23471e-207
Uso1	0.227	0.75	-0.872069	3.01115e-260	5.89402e-256
Prdx1	0.135	0.581	-0.871414	1.43991e-244	2.81849e-240
Zc3h10	0.022	0.161	-0.870455	8.94693e-86	1.75127e-81
Skic2	0.027	0.19	-0.869322	6.83144e-100	1.33719e-95
Raph1	0.078	0.405	-0.869204	7.92791e-189	1.55181e-184
Tmem176a	0.128	0.572	-0.868981	1.64654e-250	3.22293e-246
St6gal2	0.036	0.243	-0.868875	6.06369e-127	1.18691e-122
Mtres1	0.015	0.104	-0.868125	2.11043e-54	4.13096e-50
Mapk3	0.077	0.406	-0.867615	5.47192e-192	1.07107e-187
Rab39b	0.061	0.352	-0.866247	1.40188e-174	2.74404e-170
Cenpx	0.023	0.153	-0.866176	2.46049e-78	4.81616e-74
Psma2	0.089	0.433	-0.86502	5.08558e-194	9.95451e-190
Hnf4a	0.031	0.187	-0.863809	1.81291e-90	3.54859e-86
Cox8a	0.201	0.702	-0.862718	2.94648e-256	5.76744e-252
Lcmt1	0.014	0.111	-0.862475	9.18632e-62	1.79813e-57
Sdhb	0.05	0.289	-0.862357	1.30272e-141	2.54993e-137
Ubald2	0.077	0.392	-0.861725	1.83353e-178	3.58894e-174
Cdkn1b	0.034	0.24	-0.861674	6.7846e-129	1.32802e-124
Gm10076	0.367	0.862	-0.861108	7.40339e-242	1.44914e-237
Mrpl10	0.034	0.227	-0.861082	5.57518e-118	1.09129e-113
Tmsb10	0.315	0.863	-0.861032	2.62984e-291	5.14764e-287
Ormdl3	0.149	0.604	-0.860508	1.53633e-242	3.00721e-238
Kcnk1	0.068	0.364	-0.86016	8.1417e-172	1.59366e-167
Erh	0.065	0.37	-0.859595	4.29786e-181	8.41262e-177
Rps3	0.342	0.848	-0.859423	5.79997e-252	1.13529e-247
Osgin1	0.022	0.172	-0.858545	3.55233e-95	6.95332e-91
Tbc1d2b	0.121	0.554	-0.857507	1.01767e-244	1.99199e-240
Cenpc1	0.024	0.128	-0.856266	1.71587e-58	3.35865e-54
Mrpl2	0.032	0.202	-0.855778	6.66971e-102	1.30553e-97
Uaca	0.033	0.21	-0.855566	2.10275e-106	4.11592e-102
Syp	0.302	0.837	-0.855243	2.13089e-268	4.17101e-264
H2ac19	0.089	0.428	-0.85512	1.65484e-189	3.23918e-185
Ficd	0.013	0.102	-0.854255	1.072e-56	2.09833e-52
Ttll3	0.065	0.35	-0.853897	4.59174e-164	8.98788e-160
Capn5	0.013	0.103	-0.853873	1.51896e-56	2.97322e-52
Chd9	0.236	0.787	-0.852452	3.3399e-298	6.53752e-294
Etfdh	0.021	0.147	-0.851601	5.47736e-77	1.07214e-72
Myef2	0.038	0.234	-0.850406	2.91767e-116	5.71104e-112
Ropn1l	0.025	0.143	-0.850354	1.56679e-67	3.06683e-63
Cstf2t	0.014	0.1	-0.849468	1.36213e-52	2.66623e-48
Vil1	0.06	0.358	-0.849302	6.53655e-181	1.27946e-176
Rab1a	0.271	0.807	-0.849294	3.58316e-257	7.01368e-253
Mrps11	0.022	0.157	-0.848773	3.14344e-82	6.15296e-78
Sdcbp	0.152	0.605	-0.846737	7.24209e-240	1.41757e-235
Amotl1	0.081	0.418	-0.844912	1.36748e-194	2.6767e-190
Rps16	0.41	0.893	-0.843181	6.17444e-252	1.20858e-247
Rnf7	0.103	0.474	-0.842962	9.31624e-205	1.82356e-200
Cops3	0.059	0.342	-0.842239	1.87689e-169	3.67383e-165
Krr1	0.018	0.114	-0.841529	8.77418e-57	1.71746e-52
Got2	0.046	0.282	-0.840277	1.49989e-140	2.93589e-136
Wnt4	0.282	0.806	-0.839987	7.24006e-262	1.41717e-257
Ift20	0.219	0.737	-0.837711	9.96686e-264	1.95091e-259
Asnsd1	0.015	0.106	-0.836923	6.86343e-55	1.34345e-50
P3h1	0.026	0.159	-0.836699	4.76788e-78	9.33265e-74
Tspan17	0.035	0.206	-0.836603	1.97154e-98	3.8591e-94
Sumo1	0.085	0.423	-0.835477	8.4858e-192	1.66101e-187
Slc35f5	0.089	0.424	-0.835429	1.02522e-184	2.00677e-180
Ap2m1	0.083	0.433	-0.835389	2.30783e-202	4.51735e-198
Meis3	0.042	0.24	-0.835017	4.75119e-114	9.29998e-110
Hcfc1r1	0.085	0.445	-0.835012	1.57582e-210	3.08452e-206
Chmp2a	0.067	0.375	-0.834685	1.19986e-183	2.34861e-179
Ak2	0.036	0.205	-0.834197	1.25764e-95	2.46171e-91
Cacfd1	0.075	0.42	-0.833835	3.89596e-206	7.62595e-202
Ralgapa2	0.104	0.453	-0.833767	2.91962e-188	5.71486e-184
Col27a1	0.022	0.137	-0.832286	4.00423e-68	7.83787e-64
Rnaset2b	0.073	0.37	-0.831515	2.24135e-168	4.38721e-164
Srp9	0.239	0.766	-0.831456	5.10038e-265	9.98348e-261
Bad	0.031	0.202	-0.831075	7.28223e-102	1.42542e-97
Nomo1	0.087	0.411	-0.829693	1.10721e-177	2.16726e-173
Trp53inp2	0.219	0.737	-0.828797	1.12453e-261	2.20115e-257
Ngly1	0.041	0.229	-0.828392	3.05937e-107	5.98842e-103
Lamtor1	0.052	0.287	-0.827897	4.48282e-135	8.77468e-131
Rpl30	0.393	0.86	-0.827789	9.60945e-218	1.88095e-213
Banf1	0.043	0.257	-0.826248	2.57175e-127	5.03395e-123
Gca	0.025	0.143	-0.825285	3.10611e-67	6.0799e-63
Sri	0.04	0.236	-0.824998	7.07897e-114	1.38564e-109
Golt1b	0.131	0.554	-0.824585	1.77732e-223	3.47893e-219
Tsen34	0.036	0.216	-0.824025	9.89026e-106	1.93592e-101
Tob1	0.079	0.397	-0.823674	1.49911e-180	2.93435e-176
Cntn1	0.086	0.432	-0.823629	5.15915e-199	1.00985e-194
Timm10	0.014	0.103	-0.823627	1.53808e-55	3.01063e-51
Actg1	0.368	0.864	-0.822551	8.94084e-227	1.75008e-222
Gng5	0.118	0.495	-0.822361	5.022e-198	9.83006e-194
Sdf2	0.061	0.323	-0.818934	1.90212e-149	3.72322e-145
Usp50	0.066	0.381	-0.818625	1.2044e-188	2.3575e-184
Stk19	0.025	0.184	-0.818573	1.22774e-98	2.40318e-94
Gm49336	0.021	0.144	-0.816905	4.0193e-74	7.86739e-70
Lta4h	0.021	0.141	-0.816781	6.12368e-73	1.19865e-68
Plod1	0.018	0.116	-0.81499	8.99466e-58	1.76061e-53
C1galt1	0.075	0.376	-0.814844	1.26418e-170	2.47451e-166
Tgoln1	0.226	0.731	-0.814787	1.02082e-244	1.99815e-240
Atp5mg	0.359	0.861	-0.812055	9.86321e-245	1.93063e-240
Ctrb1	0.034	0.211	-0.809814	2.11625e-105	4.14235e-101
Sema3c	0.023	0.176	-0.809274	4.6626e-97	9.12658e-93
Erhrt-ps	0.036	0.204	-0.808882	5.79652e-96	1.13461e-91
Rxylt1	0.019	0.127	-0.808007	5.23404e-65	1.02451e-60
Spa17	0.021	0.153	-0.80773	1.60466e-81	3.14096e-77
Nupr1	0.095	0.363	-0.807183	6.12327e-132	1.19857e-127
Pet100	0.061	0.345	-0.806869	6.29573e-167	1.23233e-162
Gorasp1	0.068	0.358	-0.805816	1.57696e-164	3.08675e-160
Acadvl	0.042	0.243	-0.80566	6.76741e-117	1.32465e-112
Psme2	0.029	0.212	-0.805096	2.86303e-114	5.6041e-110
Phf1	0.048	0.258	-0.804894	8.6684e-119	1.69675e-114
Ampd2	0.098	0.462	-0.804846	1.68797e-202	3.30403e-198
Smim27	0.031	0.187	-0.803167	4.12651e-90	8.07724e-86
Taf9	0.026	0.173	-0.803139	6.18869e-88	1.21137e-83
Rpl7	0.137	0.546	-0.802689	1.41602e-213	2.77171e-209
Paxip1	0.061	0.332	-0.802113	4.48877e-157	8.78632e-153
Pdzd8	0.018	0.128	-0.801878	1.07517e-66	2.10455e-62
Micos10	0.236	0.765	-0.801301	1.50328e-266	2.94251e-262
Aco1	0.017	0.102	-0.800681	3.54902e-48	6.94684e-44
Isoc2b	0.033	0.223	-0.79995	7.43287e-115	1.45491e-110
Ets2	0.019	0.148	-0.799949	1.21513e-81	2.3785e-77
Rpl34	0.295	0.81	-0.799923	9.68376e-240	1.8955e-235
Ssb	0.068	0.347	-0.799222	1.45455e-156	2.84713e-152
Slc26a2	0.031	0.187	-0.798857	6.07525e-92	1.18917e-87
Jam2	0.027	0.155	-0.798843	1.8155e-73	3.55366e-69
Tmem51	0.017	0.116	-0.798634	3.48089e-59	6.81349e-55
Mrpl50	0.018	0.114	-0.797711	2.83174e-57	5.54285e-53
Rwdd1	0.082	0.428	-0.79745	3.44548e-201	6.74417e-197
Rpl15	0.187	0.677	-0.796056	1.4671e-246	2.8717e-242
Eif3m	0.137	0.559	-0.795834	7.24599e-220	1.41833e-215
Golga7	0.074	0.373	-0.795245	1.53515e-166	3.00491e-162
Rheb	0.154	0.594	-0.795112	8.45332e-226	1.65465e-221
Spindoc	0.021	0.12	-0.794827	9.24691e-57	1.80999e-52
Cct8	0.072	0.382	-0.794255	4.81112e-180	9.41729e-176
Dmac2	0.017	0.1	-0.79391	9.60318e-48	1.87973e-43
Foxp2	0.048	0.267	-0.793375	1.19619e-125	2.34142e-121
Cib1	0.037	0.224	-0.792921	9.60624e-110	1.88033e-105
Alkbh5	0.095	0.434	-0.792795	4.2541e-183	8.32697e-179
Gm17767	0.017	0.105	-0.792331	3.20179e-52	6.26719e-48
Gtf2h5	0.07	0.362	-0.792161	2.24615e-166	4.39662e-162
Cops8	0.033	0.194	-0.792008	7.76434e-94	1.51979e-89
H2-T22	0.051	0.286	-0.791758	1.06048e-136	2.07579e-132
Cct3	0.052	0.298	-0.79131	4.68144e-144	9.16346e-140
Men1	0.033	0.203	-0.790672	1.9455e-100	3.80811e-96
Eif3a	0.173	0.63	-0.789894	2.06273e-226	4.03758e-222
Aldh3a2	0.02	0.15	-0.789839	1.65487e-80	3.23925e-76
Alg8	0.02	0.117	-0.788702	5.64451e-56	1.10486e-51
Tpst1	0.016	0.1	-0.78869	4.12342e-49	8.07118e-45
Gm15417	0.033	0.189	-0.787103	6.00107e-90	1.17465e-85
Sec23ip	0.046	0.258	-0.786286	9.06001e-122	1.77341e-117
Arrdc3	0.123	0.517	-0.786149	7.53284e-209	1.47448e-204
Slc25a51	0.093	0.434	-0.78602	5.56518e-188	1.08933e-183
Srf	0.016	0.132	-0.785266	5.06164e-73	9.90764e-69
Cfap418	0.02	0.117	-0.784792	2.85912e-56	5.59644e-52
Gabarapl1	0.183	0.666	-0.78468	3.30901e-244	6.47706e-240
Tbrg1	0.101	0.502	-0.784602	9.93582e-235	1.94484e-230
Akr1c14	0.085	0.377	-0.784431	1.29233e-153	2.52961e-149
Nmral1	0.021	0.136	-0.782683	1.3591e-67	2.6603e-63
Ndrg4	0.016	0.117	-0.782553	3.01856e-61	5.90853e-57
Hbs1l	0.081	0.403	-0.781808	1.36197e-180	2.66591e-176
Rbm26	0.051	0.271	-0.781406	1.02678e-124	2.00982e-120
Sec61a1	0.461	0.912	-0.781043	2.90551e-229	5.68724e-225
Frk	0.045	0.24	-0.780161	1.61252e-109	3.15636e-105
Pde4d	0.416	0.884	-0.778985	7.73775e-211	1.51459e-206
Brox	0.038	0.205	-0.778564	1.36834e-94	2.6784e-90
Rpl28	0.356	0.859	-0.778365	4.31937e-236	8.45473e-232
Adrm1	0.028	0.174	-0.777999	3.89427e-85	7.62265e-81
Gpx1	0.149	0.587	-0.777465	7.06283e-225	1.38248e-220
Crlf1	0.028	0.157	-0.776548	1.94958e-73	3.81611e-69
Cpsf3	0.036	0.217	-0.775626	3.91387e-105	7.661e-101
Gapdh	0.051	0.306	-0.77447	1.46647e-153	2.87047e-149
Ccnd1	0.292	0.795	-0.773265	4.49998e-226	8.80827e-222
Rictor	0.028	0.164	-0.772699	1.05719e-78	2.06934e-74
Mrpl55	0.031	0.171	-0.771306	1.8962e-78	3.71163e-74
G6pdx	0.023	0.145	-0.770901	1.57226e-72	3.07754e-68
Nup93	0.075	0.41	-0.769861	7.37889e-197	1.44434e-192
Capzb	0.105	0.483	-0.769306	2.46481e-207	4.82461e-203
H2bc6	0.039	0.213	-0.768934	3.96027e-98	7.75184e-94
Ndufa9	0.024	0.15	-0.768857	8.15442e-75	1.59615e-70
Galnt2	0.056	0.342	-0.768268	1.80169e-174	3.52663e-170
Golga3	0.057	0.319	-0.768024	2.56949e-153	5.02951e-149
Sgpp1	0.104	0.493	-0.767263	3.66431e-219	7.17252e-215
Mageh1	0.197	0.675	-0.764975	1.02336e-227	2.00312e-223
Rps13	0.393	0.865	-0.764823	9.63942e-214	1.88682e-209
Kcnh1	0.051	0.293	-0.764652	3.40243e-142	6.65992e-138
Chmp7	0.043	0.255	-0.764306	8.04293e-124	1.57432e-119
Rgs9	0.105	0.481	-0.763569	5.43963e-208	1.06475e-203
Setd7	0.098	0.415	-0.763095	2.59922e-163	5.08772e-159
Rsph3b	0.06	0.322	-0.762669	2.31304e-149	4.52755e-145
Etfb	0.252	0.767	-0.761904	1.69378e-248	3.31541e-244
Ipo4	0.08	0.383	-0.760003	8.62767e-166	1.68878e-161
H2ac18	0.101	0.468	-0.759994	7.09124e-203	1.38804e-198
Rps21	0.68	0.969	-0.759091	1.84253e-246	3.60657e-242
Cry2	0.069	0.365	-0.758108	4.18016e-171	8.18224e-167
Csnk1d	0.047	0.275	-0.758011	1.06738e-133	2.08929e-129
Polr3d	0.062	0.337	-0.757681	1.07791e-159	2.10991e-155
Ldlrad3	0.059	0.338	-0.755851	3.33279e-167	6.52361e-163
Wtap	0.042	0.254	-0.755295	1.39007e-125	2.72092e-121
Tbc1d20	0.032	0.176	-0.754582	1.10173e-81	2.15653e-77
Fam3a	0.036	0.193	-0.754463	1.97862e-87	3.87295e-83
Smdt1	0.162	0.631	-0.754275	4.55316e-242	8.91236e-238
Gabrb3	0.114	0.48	-0.753455	1.21136e-192	2.37112e-188
Ahcyl2	0.075	0.345	-0.753416	7.2562e-145	1.42033e-140
Runx1t1	0.136	0.54	-0.752894	1.99821e-205	3.9113e-201
Slc36a1	0.037	0.227	-0.752679	8.73864e-113	1.7105e-108
Zwint	0.088	0.413	-0.752497	2.03719e-178	3.9876e-174
Clxn	0.134	0.563	-0.751453	2.97783e-229	5.82881e-225
Cc2d2a	0.024	0.149	-0.750219	1.60538e-73	3.14237e-69
Ostf1	0.022	0.129	-0.747311	9.46995e-62	1.85365e-57
Tm4sf4	0.379	0.871	-0.746904	1.81865e-218	3.55983e-214
Bola1	0.016	0.112	-0.746319	2.59792e-58	5.08517e-54
Mrpl17	0.083	0.415	-0.745467	2.43472e-187	4.76573e-183
Ddb1	0.23	0.736	-0.744984	1.98207e-237	3.87971e-233
Coq9	0.027	0.197	-0.7441	1.12462e-105	2.20134e-101
Oxtr	0.017	0.13	-0.743212	7.04043e-71	1.37809e-66
Tuba1c	0.048	0.278	-0.742881	1.71016e-134	3.34747e-130
Atp6v0e	0.08	0.408	-0.741941	2.98782e-186	5.84836e-182
Fntb	0.047	0.269	-0.741237	1.63378e-128	3.19796e-124
Ulk1	0.042	0.242	-0.740033	2.96869e-116	5.81091e-112
Rbis	0.05	0.28	-0.739664	1.83059e-132	3.5832e-128
Pdcd5	0.033	0.204	-0.739633	2.08107e-100	4.07349e-96
N6amt1	0.018	0.117	-0.739435	2.86956e-58	5.61687e-54
Pcmtd1	0.059	0.321	-0.739377	2.17196e-151	4.25139e-147
Arl14ep	0.015	0.107	-0.738666	1.00807e-56	1.97319e-52
Trpc4	0.02	0.131	-0.737328	8.44653e-66	1.65332e-61
Tsfm	0.024	0.153	-0.736998	3.80769e-76	7.45317e-72
Mrps23	0.052	0.285	-0.736871	1.09774e-133	2.14872e-129
Fau	0.391	0.868	-0.736719	1.73953e-204	3.40496e-200
Eef1akmt3	0.054	0.288	-0.73619	7.94885e-132	1.55591e-127
S100a1	0.041	0.235	-0.735972	2.2144e-111	4.33446e-107
Slc38a2	0.062	0.322	-0.735227	1.97613e-145	3.86808e-141
Ik	0.069	0.35	-0.735073	8.04769e-158	1.57525e-153
Hspbp1	0.03	0.194	-0.734225	5.10982e-97	1.0002e-92
Cct6a	0.059	0.318	-0.734056	4.17172e-147	8.16573e-143
Scarb2	0.148	0.575	-0.73348	2.47026e-216	4.8353e-212
Tuft1	0.09	0.393	-0.733425	5.1038e-160	9.99018e-156
Ramac	0.027	0.166	-0.733149	9.66816e-82	1.89245e-77
Gm10053	0.038	0.242	-0.733139	1.45708e-122	2.85208e-118
Nudt9	0.026	0.147	-0.732531	2.1388e-69	4.18648e-65
Ppie	0.016	0.104	-0.7316	3.78785e-52	7.41433e-48
Ergic2	0.103	0.471	-0.731321	5.37384e-201	1.05188e-196
Vps52	0.023	0.129	-0.730959	1.61684e-60	3.1648e-56
Fam171b	0.044	0.231	-0.729398	2.22877e-103	4.3626e-99
Gid8	0.027	0.157	-0.728937	2.33296e-74	4.56653e-70
Ppib	0.211	0.685	-0.72742	7.73948e-222	1.51492e-217
Twsg1	0.23	0.742	-0.727216	2.61073e-238	5.11025e-234
Nlgn1	0.048	0.214	-0.726571	2.282e-85	4.46679e-81
Gpr155	0.018	0.126	-0.725961	2.72902e-65	5.34179e-61
Slc7a1	0.091	0.431	-0.724797	1.36925e-188	2.68018e-184
Psmc5	0.07	0.371	-0.724425	1.83846e-172	3.5986e-168
Lrrc49	0.019	0.115	-0.724204	1.02005e-55	1.99665e-51
LTO1	0.02	0.137	-0.724145	7.90919e-71	1.54814e-66
Pnpla7	0.054	0.299	-0.723855	1.17469e-141	2.29934e-137
Tsr2	0.019	0.148	-0.722762	9.88872e-82	1.93562e-77
Adhfe1	0.028	0.188	-0.722436	4.1273e-97	8.07879e-93
Ildr1	0.067	0.352	-0.721659	2.44876e-162	4.7932e-158
Atp6v1b2	0.141	0.559	-0.721466	6.7825e-212	1.32761e-207
Tcta	0.081	0.429	-0.721394	1.13914e-202	2.22975e-198
Dbpht2	0.054	0.288	-0.721005	2.2844e-133	4.47148e-129
Stk26	0.032	0.181	-0.720591	3.23831e-85	6.33868e-81
Pafah1b1	0.145	0.571	-0.719812	1.41952e-219	2.77858e-215
Hnrnph3	0.039	0.187	-0.719701	1.75049e-78	3.42642e-74
Vkorc1	0.183	0.642	-0.719424	1.96756e-220	3.85131e-216
Fhl1	0.034	0.173	-0.718659	7.13914e-76	1.39741e-71
Dennd10	0.017	0.103	-0.716248	2.19443e-49	4.29538e-45
Pdia4	0.297	0.804	-0.715911	2.36779e-223	4.63471e-219
Dync1i1	0.063	0.328	-0.714937	2.12053e-150	4.15072e-146
Pofut2	0.139	0.573	-0.714921	2.75509e-227	5.39281e-223
Psmd14	0.04	0.234	-0.714585	6.91827e-112	1.35418e-107
Atg3	0.051	0.264	-0.714449	4.96331e-119	9.71518e-115
Ccdc149	0.05	0.264	-0.713783	2.36615e-120	4.6315e-116
Ptpn11	0.078	0.356	-0.713737	5.78155e-147	1.13168e-142
Slc35d3	0.036	0.177	-0.712782	3.393e-75	6.64145e-71
Abce1	0.045	0.264	-0.71189	2.11143e-128	4.13291e-124
Hipk1	0.048	0.247	-0.71177	6.56986e-110	1.28598e-105
Fam53c	0.041	0.206	-0.711616	1.60758e-89	3.14668e-85
Chchd5	0.024	0.139	-0.711445	3.29228e-65	6.4443e-61
Tpr	0.073	0.378	-0.70933	6.19492e-175	1.21259e-170
Nlrp4e	0.05	0.283	-0.708592	1.07597e-134	2.1061e-130
Dusp28	0.019	0.11	-0.708473	7.52306e-52	1.47256e-47
Mtx2	0.038	0.212	-0.708411	3.51717e-99	6.8845e-95
Rpl3	0.456	0.898	-0.707671	9.57632e-193	1.87447e-188
Arhgap6	0.05	0.239	-0.707572	4.28761e-101	8.39256e-97
Nudc	0.093	0.45	-0.707482	1.74301e-200	3.41178e-196
Sqor	0.021	0.125	-0.706989	3.77198e-60	7.38327e-56
Ier5	0.036	0.216	-0.706863	4.52836e-105	8.8638e-101
Ppfibp1	0.069	0.337	-0.706841	1.07028e-146	2.09496e-142
Ern1	0.121	0.479	-0.706084	1.93805e-180	3.79353e-176
Tcf24	0.093	0.397	-0.70533	2.04339e-156	3.99974e-152
Slc16a2	0.014	0.101	-0.705167	1.73369e-53	3.39352e-49
Psmc3	0.086	0.37	-0.704762	2.61448e-146	5.11758e-142
Rpl41	0.845	0.991	-0.704696	5.88281e-305	1.1515e-300
Tmf1	0.073	0.347	-0.704624	1.3785e-147	2.69827e-143
Psme1	0.016	0.113	-0.704071	1.20832e-59	2.36517e-55
Scrib	0.016	0.11	-0.703724	1.92752e-56	3.77293e-52
Lman2l	0.042	0.22	-0.703679	5.38749e-98	1.05455e-93
Gdi1	0.126	0.522	-0.702367	1.87167e-205	3.66361e-201
Kansl2	0.019	0.134	-0.701514	2.20295e-69	4.31205e-65
Tmbim1	0.038	0.211	-0.699207	6.47887e-99	1.26817e-94
Egf	0.037	0.192	-0.698992	1.3678e-85	2.67732e-81
Deaf1	0.037	0.225	-0.698807	2.63292e-111	5.15368e-107
Chmp1b	0.026	0.156	-0.698749	7.60092e-75	1.4878e-70
Rexo2	0.153	0.579	-0.697888	1.71991e-210	3.36656e-206
Ndufs4	0.073	0.369	-0.697853	1.34807e-167	2.63871e-163
Pcsk2os1	0.046	0.254	-0.697264	8.39499e-119	1.64324e-114
Snhg9	0.069	0.331	-0.697128	5.53211e-141	1.08285e-136
Dnajc18	0.043	0.225	-0.696415	7.21458e-101	1.41218e-96
Ppp1r10	0.172	0.582	-0.696346	1.16601e-187	2.28234e-183
Dph3	0.067	0.34	-0.696322	9.06574e-153	1.77453e-148
Sdc4	0.081	0.374	-0.696304	3.19188e-158	6.24779e-154
Mpz	0.014	0.114	-0.695871	1.48833e-62	2.91325e-58
Fndc10	0.038	0.19	-0.695276	5.61902e-82	1.09987e-77
Ppm1k	0.019	0.101	-0.694515	3.62763e-46	7.10073e-42
Pdzd11	0.028	0.174	-0.694112	4.58759e-86	8.97976e-82
Emilin1	0.183	0.608	-0.693767	9.687e-197	1.89613e-192
Rnf10	0.086	0.407	-0.693014	5.99975e-176	1.17439e-171
Isoc1	0.078	0.358	-0.692965	2.21738e-149	4.34031e-145
Gm34821	0.029	0.148	-0.692661	1.57087e-64	3.07482e-60
Aagab	0.046	0.257	-0.692584	2.63171e-121	5.15131e-117
Man1b1	0.062	0.326	-0.691937	2.60659e-148	5.10214e-144
R3hdm4	0.034	0.214	-0.691715	3.17449e-107	6.21375e-103
Atp6v0e2	0.158	0.605	-0.691388	4.49284e-224	8.79429e-220
Efcab8	0.059	0.308	-0.690825	1.3232e-140	2.59004e-136
Bicc1	0.067	0.298	-0.690567	1.47884e-119	2.89469e-115
Pik3r4	0.021	0.121	-0.690327	1.69807e-57	3.32379e-53
Ky	0.043	0.22	-0.689972	1.9493e-97	3.81555e-93
Ndst1	0.051	0.299	-0.689636	4.52744e-147	8.862e-143
Hdlbp	0.418	0.901	-0.689294	1.51229e-208	2.96016e-204
Mrps5	0.022	0.109	-0.687589	9.07251e-47	1.77585e-42
Dnpep	0.033	0.206	-0.687094	6.16521e-102	1.20678e-97
Enpp4	0.035	0.196	-0.686979	1.87793e-91	3.67586e-87
Cox16	0.105	0.462	-0.685717	1.25474e-189	2.45603e-185
Cpox	0.051	0.284	-0.685666	1.62838e-134	3.18739e-130
Sart1	0.022	0.15	-0.685596	1.47299e-76	2.88323e-72
Washc3	0.031	0.174	-0.685314	2.21809e-80	4.34169e-76
Arl13b	0.023	0.137	-0.684011	1.00801e-66	1.97307e-62
Serp2	0.018	0.122	-0.683536	7.59562e-62	1.48677e-57
Acd	0.023	0.14	-0.682582	1.85718e-67	3.63524e-63
Parp1	0.028	0.173	-0.682249	5.0451e-85	9.87527e-81
Ckap4	0.086	0.401	-0.682233	1.40079e-170	2.7419e-166
Klhl21	0.025	0.146	-0.681606	2.47868e-69	4.85178e-65
Prps2	0.025	0.157	-0.681465	8.20005e-78	1.60508e-73
Syndig1l	0.109	0.452	-0.681413	8.36158e-174	1.6367e-169
Khdrbs1	0.054	0.285	-0.681355	7.84124e-129	1.53485e-124
Slc41a3	0.043	0.213	-0.681253	1.20795e-92	2.36443e-88
Tbca	0.103	0.447	-0.681242	1.58416e-180	3.10083e-176
Mrpl54	0.067	0.37	-0.681242	1.01003e-177	1.97704e-173
Arhgef2	0.06	0.268	-0.680804	4.17765e-107	8.17734e-103
Emc7	0.137	0.562	-0.680785	1.35289e-220	2.64814e-216
Bccip	0.079	0.378	-0.679866	2.75906e-162	5.40058e-158
Sdf4	0.184	0.647	-0.679683	1.00567e-222	1.96849e-218
Smap2	0.208	0.683	-0.679466	2.34281e-215	4.58582e-211
Nup210	0.047	0.264	-0.679213	5.12222e-126	1.00262e-121
Nrbf2	0.046	0.265	-0.67821	3.69352e-127	7.22969e-123
Atp13a1	0.07	0.349	-0.678114	2.75506e-154	5.39275e-150
Srxn1	0.055	0.282	-0.677925	1.31349e-126	2.57102e-122
Pon2	0.024	0.157	-0.677436	2.03446e-79	3.98225e-75
Foxred2	0.021	0.118	-0.676717	4.0376e-55	7.90319e-51
Sorbs1	0.024	0.16	-0.676714	9.15036e-82	1.79109e-77
Rec8	0.045	0.212	-0.675423	3.87886e-89	7.59248e-85
Serpina10	0.162	0.577	-0.675071	1.79313e-192	3.50987e-188
Phax	0.037	0.195	-0.674354	4.42139e-87	8.65443e-83
Cog3	0.025	0.139	-0.673576	1.53088e-64	2.99655e-60
Dnaja2	0.051	0.287	-0.673484	9.11679e-136	1.78452e-131
Dynlt1c	0.025	0.142	-0.672793	9.87687e-67	1.9333e-62
Dmtn	0.023	0.112	-0.672519	2.62006e-47	5.1285e-43
Ctps	0.019	0.147	-0.670968	3.14646e-81	6.15889e-77
Far1	0.066	0.316	-0.670881	1.42883e-133	2.79679e-129
Arhgef25	0.021	0.12	-0.670776	3.50763e-56	6.86583e-52
Supt7l	0.025	0.126	-0.670106	3.20342e-54	6.27037e-50
Hdgfl2	0.026	0.158	-0.66943	4.5899e-76	8.98427e-72
Epm2aip1	0.073	0.367	-0.668994	1.47204e-163	2.88138e-159
Atg13	0.17	0.627	-0.668794	6.74139e-226	1.31956e-221
Gadd45a	0.024	0.124	-0.668584	2.1721e-55	4.25168e-51
Pja2	0.178	0.645	-0.668287	3.94638e-227	7.72465e-223
Tmem199	0.029	0.156	-0.667851	4.91975e-70	9.62991e-66
Dbi	0.062	0.345	-0.667722	1.32688e-166	2.59723e-162
Psen2	0.052	0.272	-0.667297	5.03426e-123	9.85407e-119
Mrpl39	0.018	0.112	-0.667286	1.78926e-54	3.5023e-50
Gm4013	0.031	0.158	-0.666992	1.52944e-69	2.99372e-65
Gnl3	0.052	0.24	-0.666318	1.07772e-97	2.10953e-93
Rangap1	0.127	0.534	-0.666288	5.15577e-214	1.00919e-209
Cpt1a	0.038	0.207	-0.666208	4.54825e-96	8.90274e-92
Lpin2	0.069	0.309	-0.666112	5.98777e-125	1.17205e-120
Psmb6	0.102	0.468	-0.665878	2.64833e-199	5.18385e-195
Angel2	0.038	0.195	-0.665533	4.65567e-86	9.113e-82
Gpr135	0.019	0.105	-0.665248	3.74883e-48	7.33797e-44
B9d1	0.034	0.166	-0.665177	6.42816e-70	1.25825e-65
Amigo2	0.024	0.107	-0.665144	2.85374e-42	5.58591e-38
Rhoq	0.052	0.273	-0.66503	1.72494e-123	3.3764e-119
Rfx3	0.085	0.366	-0.664992	1.96099e-144	3.83843e-140
Ggact	0.036	0.218	-0.664477	6.22198e-108	1.21789e-103
Lars	0.072	0.359	-0.664305	1.84012e-160	3.60186e-156
Dnajc21	0.061	0.277	-0.663311	6.15462e-112	1.20471e-107
Gyg	0.029	0.165	-0.663279	7.52308e-77	1.47257e-72
Pank3	0.035	0.191	-0.6632	1.89472e-87	3.70872e-83
Pus3	0.021	0.117	-0.662551	6.97759e-54	1.36579e-49
Xpot	0.052	0.269	-0.661955	1.71819e-119	3.36318e-115
Mtmr10	0.024	0.132	-0.661713	1.24855e-59	2.44392e-55
Mrpl40	0.027	0.162	-0.66032	9.786e-79	1.91551e-74
Pom121	0.056	0.271	-0.660313	1.44535e-115	2.82913e-111
Sharpin	0.028	0.156	-0.659918	8.06373e-73	1.57839e-68
Nipal2	0.117	0.469	-0.659837	9.70229e-176	1.89913e-171
Vps51	0.039	0.236	-0.659742	1.44253e-115	2.82361e-111
Phyh	0.057	0.321	-0.659071	5.56646e-153	1.08958e-148
Herc2	0.074	0.319	-0.65874	8.19381e-125	1.60386e-120
Zswim1	0.021	0.119	-0.658479	2.58386e-55	5.05764e-51
Ank	0.119	0.468	-0.658444	1.25457e-172	2.45569e-168
Ndufb11	0.169	0.603	-0.657534	1.57759e-204	3.08797e-200
Tmem191	0.018	0.101	-0.657387	1.38046e-47	2.70212e-43
Mfsd5	0.021	0.118	-0.656736	3.33503e-54	6.52799e-50
Tor1a	0.023	0.131	-0.655708	4.4457e-62	8.70201e-58
Slc25a4	0.109	0.469	-0.655659	8.51964e-190	1.66764e-185
Fam114a2	0.032	0.189	-0.655586	9.37675e-92	1.83541e-87
Bet1l	0.109	0.453	-0.655275	2.68111e-177	5.24801e-173
Gaa	0.086	0.394	-0.654894	1.34076e-165	2.6244e-161
Nfkbib	0.018	0.143	-0.653673	1.19372e-78	2.33659e-74
Hyal3	0.025	0.136	-0.653641	1.16676e-62	2.28381e-58
Pts	0.038	0.181	-0.653183	7.86603e-75	1.5397e-70
Rab5a	0.071	0.335	-0.653122	7.56035e-142	1.47986e-137
Man2b2	0.033	0.18	-0.653029	2.75543e-83	5.39347e-79
Becn1	0.063	0.314	-0.651594	2.22598e-138	4.35714e-134
Necap1	0.054	0.267	-0.651178	3.60702e-116	7.06038e-112
Alg2	0.067	0.332	-0.651005	5.16525e-146	1.01105e-141
Sys1	0.097	0.464	-0.65026	6.34135e-205	1.24126e-200
Psmg2	0.027	0.147	-0.649712	3.88905e-66	7.61243e-62
Malsu1	0.039	0.219	-0.649555	4.23956e-102	8.29851e-98
Tomm6	0.206	0.672	-0.64906	9.83757e-210	1.92561e-205
Yipf5	0.141	0.547	-0.647835	9.05235e-203	1.77191e-198
Pex11b	0.024	0.128	-0.645684	4.71787e-58	9.23476e-54
Arxes2	0.115	0.48	-0.645595	9.62912e-188	1.8848e-183
Cbx3	0.043	0.255	-0.645094	2.05519e-124	4.02282e-120
Mtmr1	0.033	0.165	-0.644624	6.46109e-71	1.26469e-66
Pex3	0.037	0.2	-0.643203	2.52464e-91	4.94173e-87
Rnf138rt1	0.031	0.165	-0.643029	6.40436e-75	1.25359e-70
Cog2	0.032	0.183	-0.642774	1.30154e-85	2.54764e-81
Sgms2	0.108	0.465	-0.642507	2.65282e-185	5.19262e-181
Polr2m	0.134	0.535	-0.642222	4.55543e-204	8.9168e-200
Pelo	0.045	0.262	-0.641773	2.43458e-126	4.76544e-122
Trmt6	0.06	0.285	-0.641759	7.01367e-120	1.37286e-115
Nudt18	0.029	0.187	-0.641636	1.14828e-94	2.24764e-90
Ubxn1	0.057	0.285	-0.641431	4.07941e-125	7.98504e-121
Fam149b	0.044	0.228	-0.640828	1.64244e-100	3.21491e-96
Akap6	0.065	0.287	-0.639837	1.57255e-114	3.07811e-110
Mfsd6	0.062	0.254	-0.639639	1.71963e-94	3.366e-90
Tcerg1	0.03	0.15	-0.639573	8.16735e-65	1.59868e-60
Gak	0.053	0.235	-0.639531	2.51179e-93	4.91657e-89
Gnas	0.69	0.971	-0.639408	1.38983e-176	2.72046e-172
Ift57	0.171	0.617	-0.638781	1.42052e-212	2.78053e-208
Gm15663	0.022	0.128	-0.637688	3.38567e-61	6.62712e-57
Eef1b2	0.319	0.8	-0.637319	6.01466e-186	1.17731e-181
Ccpg1	0.401	0.88	-0.637153	3.05065e-195	5.97135e-191
Spint1	0.071	0.343	-0.636798	7.8753e-148	1.54151e-143
5730455P16Rik	0.035	0.179	-0.636704	6.94346e-79	1.35911e-74
Rpl23	0.481	0.904	-0.636627	1.34779e-182	2.63816e-178
Rnf170	0.017	0.109	-0.636406	3.39706e-54	6.6494e-50
Riok1	0.046	0.228	-0.636299	5.32022e-98	1.04138e-93
Ntaq1	0.064	0.307	-0.635142	3.98603e-131	7.80226e-127
Adamts6	0.029	0.156	-0.634959	1.95833e-71	3.83324e-67
Ints15	0.021	0.108	-0.634449	9.2705e-48	1.81461e-43
Ktn1	0.092	0.391	-0.633951	5.17597e-153	1.01315e-148
Prmt9	0.021	0.12	-0.633865	5.37517e-56	1.05214e-51
Prkd1	0.146	0.524	-0.633742	1.58502e-177	3.10251e-173
Flii	0.015	0.109	-0.633717	2.52664e-57	4.94564e-53
Vta1	0.035	0.174	-0.633687	8.33543e-75	1.63158e-70
Cox7a2	0.211	0.687	-0.632706	1.07775e-208	2.1096e-204
Pde3b	0.124	0.451	-0.632442	2.47734e-152	4.84915e-148
Celsr2	0.045	0.209	-0.632433	2.61504e-86	5.11867e-82
Siah2	0.085	0.385	-0.629969	1.86624e-159	3.65299e-155
Atxn2l	0.064	0.301	-0.628804	3.75683e-125	7.35362e-121
Fam114a1	0.114	0.48	-0.628287	1.82193e-189	3.56625e-185
Mfsd14a	0.042	0.237	-0.627634	3.2004e-111	6.26446e-107
Anapc16	0.089	0.387	-0.625846	4.42947e-154	8.67024e-150
Gmppa	0.106	0.479	-0.625463	1.72361e-202	3.37379e-198
Hnrnpdl	0.137	0.534	-0.624129	1.05304e-195	2.06121e-191
Lasp1	0.103	0.463	-0.623962	1.27875e-193	2.50302e-189
Tagln2	0.229	0.71	-0.623686	5.89106e-211	1.15312e-206
Slc35a1	0.026	0.144	-0.623375	7.06241e-66	1.3824e-61
S100a11	0.157	0.561	-0.621472	6.91604e-187	1.35375e-182
Fbxo17	0.026	0.117	-0.620928	1.55585e-47	3.04541e-43
Cttn	0.078	0.378	-0.620094	4.33958e-163	8.49428e-159
Slc25a44	0.08	0.355	-0.620071	9.48133e-144	1.85588e-139
Snph	0.025	0.134	-0.619532	5.26088e-61	1.02977e-56
Rab3ip	0.034	0.169	-0.61948	6.51472e-72	1.27519e-67
Uba1	0.119	0.504	-0.619183	1.12648e-198	2.20498e-194
Fam98b	0.032	0.173	-0.619108	1.38158e-77	2.70431e-73
Entpd7	0.033	0.18	-0.618815	1.04937e-81	2.05404e-77
Gm12940	0.056	0.275	-0.618058	8.04464e-118	1.57466e-113
Crmp1	0.103	0.441	-0.617793	2.01333e-176	3.94089e-172
Rasl10b	0.036	0.185	-0.617069	2.40783e-81	4.71308e-77
Hspb6	0.027	0.15	-0.617018	1.21318e-69	2.37468e-65
1700019D03Rik	0.028	0.147	-0.616038	5.24069e-65	1.02581e-60
Osbpl3	0.044	0.212	-0.615287	1.19563e-89	2.34032e-85
Apbb1	0.085	0.383	-0.615195	2.83343e-157	5.54615e-153
A530072M11Rik	0.155	0.568	-0.61514	4.51744e-197	8.84244e-193
Tmem134	0.105	0.429	-0.614612	2.22745e-161	4.36e-157
Dscam	0.054	0.247	-0.613624	3.27865e-100	6.41762e-96
Rps17	0.428	0.878	-0.613333	1.1965e-172	2.34203e-168
Nr2c2ap	0.025	0.152	-0.612582	4.47677e-74	8.76284e-70
Nucb1	0.273	0.766	-0.612482	4.36975e-207	8.55335e-203
Ss18	0.034	0.17	-0.612449	5.48711e-73	1.07405e-68
Lrrc59	0.194	0.66	-0.612322	7.57536e-214	1.4828e-209
Hbegf	0.054	0.288	-0.611964	4.49623e-132	8.80093e-128
Mff	0.084	0.368	-0.611126	1.135e-146	2.22166e-142
Stx3	0.041	0.192	-0.610586	3.17209e-79	6.20905e-75
Acadl	0.049	0.24	-0.610359	3.07992e-102	6.02864e-98
B4galt3	0.057	0.284	-0.610331	5.92854e-123	1.16045e-118
Cmbl	0.034	0.164	-0.609506	1.73991e-68	3.40571e-64
Plod3	0.023	0.136	-0.60932	1.32985e-65	2.60306e-61
Endog	0.028	0.165	-0.608414	2.42828e-79	4.75311e-75
Tbcb	0.106	0.424	-0.608392	4.78202e-155	9.36033e-151
Rmnd5a	0.086	0.383	-0.608368	6.92119e-156	1.35475e-151
Calr	0.74	0.978	-0.60827	4.97913e-202	9.74615e-198
Fam120a	0.092	0.408	-0.608037	2.31978e-165	4.54075e-161
Etv1	0.174	0.619	-0.607705	4.47387e-215	8.75715e-211
Phf5a	0.036	0.206	-0.607161	1.31771e-96	2.57928e-92
Tiprl	0.07	0.317	-0.606184	7.43711e-130	1.45574e-125
Gfod1	0.021	0.124	-0.606073	6.70551e-59	1.31254e-54
Bscl2	0.066	0.313	-0.606022	5.1436e-132	1.00681e-127
Tgfbrap1	0.022	0.14	-0.60586	5.07667e-69	9.93708e-65
Rce1	0.019	0.123	-0.605858	2.21021e-61	4.32626e-57
Srsf2	0.085	0.382	-0.605056	2.0483e-156	4.00934e-152
Utp3	0.02	0.106	-0.604263	4.52554e-47	8.8583e-43
Adnp	0.043	0.204	-0.603448	4.02932e-85	7.88699e-81
Dut	0.033	0.173	-0.602509	2.52883e-77	4.94993e-73
Slc35a2	0.025	0.159	-0.601834	9.91086e-79	1.93995e-74
Golga4	0.162	0.587	-0.600126	1.56936e-205	3.07186e-201
Selenoi	0.024	0.134	-0.599876	9.74695e-62	1.90787e-57
Med7	0.02	0.112	-0.599795	5.65912e-52	1.10772e-47
Egln2	0.099	0.405	-0.599454	1.71724e-153	3.36133e-149
Mtfr1l	0.106	0.419	-0.599293	2.26328e-152	4.43014e-148
Extl2	0.028	0.158	-0.598629	5.30302e-73	1.03801e-68
Srp54a	0.208	0.668	-0.597947	1.42365e-198	2.78664e-194
Trp53bp1	0.056	0.278	-0.597883	2.20613e-121	4.31828e-117
Lamtor3	0.038	0.19	-0.597881	1.46243e-82	2.86255e-78
Myo5a	0.093	0.419	-0.597803	7.92508e-175	1.55125e-170
Arfgap3	0.207	0.675	-0.595696	3.93341e-211	7.69925e-207
Smap1	0.05	0.248	-0.594557	6.60573e-108	1.293e-103
Fpgs	0.024	0.146	-0.594306	2.04032e-70	3.99373e-66
Ywhag	0.108	0.49	-0.593964	1.0518e-207	2.05879e-203
Eapp	0.02	0.121	-0.593914	2.52871e-58	4.94969e-54
Med14	0.084	0.387	-0.593018	6.63283e-163	1.29831e-158
Tmem198	0.049	0.258	-0.592973	3.37707e-116	6.61027e-112
Cbx1	0.045	0.222	-0.592703	1.04115e-94	2.03795e-90
Mvp	0.065	0.278	-0.592678	6.67821e-108	1.30719e-103
Fgf12	0.321	0.786	-0.591392	7.77811e-174	1.52249e-169
P2ry1	0.074	0.333	-0.591165	6.96131e-135	1.36261e-130
Pmepa1	0.043	0.208	-0.590732	3.68794e-87	7.21877e-83
Rpp14	0.024	0.131	-0.590665	9.69328e-60	1.89736e-55
Asmt	0.042	0.202	-0.590644	2.38669e-84	4.67172e-80
Frg1	0.022	0.125	-0.589964	1.60363e-58	3.13894e-54
Arf4	0.305	0.795	-0.589791	7.47511e-193	1.46318e-188
Fbxl5	0.092	0.4	-0.588823	2.44441e-159	4.78469e-155
Adss	0.022	0.122	-0.588653	5.39418e-57	1.05586e-52
Bzw1	0.052	0.253	-0.588349	3.65454e-108	7.15339e-104
Bfar	0.091	0.384	-0.588276	1.28856e-148	2.52223e-144
Trpc4ap	0.088	0.406	-0.587635	3.30928e-171	6.47758e-167
Fgf9	0.029	0.162	-0.587173	5.19584e-75	1.01703e-70
Ubqln4	0.023	0.136	-0.587045	7.58131e-65	1.48396e-60
Try5	0.024	0.138	-0.585768	1.1895e-64	2.32832e-60
Rab28	0.068	0.303	-0.58507	3.29527e-122	6.45017e-118
Cdk5r2	0.056	0.277	-0.584853	1.40657e-120	2.75323e-116
Gm5914	0.017	0.106	-0.58483	1.23753e-51	2.42234e-47
A330076H08Rik	0.176	0.558	-0.584817	1.24031e-162	2.42779e-158
Cpne4	0.022	0.125	-0.584675	7.10832e-59	1.39138e-54
Gmds	0.204	0.675	-0.584309	2.64986e-215	5.18683e-211
Ppp2r5a	0.055	0.261	-0.584243	1.99892e-109	3.91268e-105
Arfip1	0.08	0.399	-0.583462	3.27281e-179	6.40621e-175
Cd59a	0.028	0.132	-0.583199	5.44173e-55	1.06517e-50
Spg7	0.075	0.357	-0.582243	1.68254e-153	3.2934e-149
Bmpr1a	0.049	0.234	-0.581955	7.16764e-98	1.40299e-93
Gnl2	0.02	0.142	-0.581895	2.15804e-75	4.22416e-71
Ppp1cc	0.119	0.474	-0.581584	8.77511e-175	1.71764e-170
Pex19	0.036	0.176	-0.581354	7.69185e-75	1.5056e-70
Smim14	0.299	0.802	-0.580858	8.39976e-202	1.64417e-197
Rab3gap1	0.124	0.496	-0.580113	2.04354e-185	4.00003e-181
Mynn	0.017	0.1	-0.579948	2.04169e-47	3.9964e-43
Cdk5	0.026	0.146	-0.578765	4.92004e-67	9.63049e-63
Birc2	0.031	0.19	-0.577781	6.40308e-93	1.25334e-88
Dynlt1b	0.029	0.155	-0.577505	1.01788e-70	1.9924e-66
Nenf	0.215	0.683	-0.576837	5.98211e-201	1.17094e-196
Lyrm2	0.021	0.123	-0.576545	2.33562e-58	4.57174e-54
Nudcd2	0.032	0.182	-0.576415	3.71983e-85	7.2812e-81
Scg3	0.767	0.98	-0.574762	2.68642e-164	5.2584e-160
Chuk	0.043	0.226	-0.574191	1.31673e-101	2.57736e-97
Rhoa	0.212	0.689	-0.574135	8.20733e-212	1.6065e-207
Prdx6	0.282	0.768	-0.574093	2.83335e-188	5.54601e-184
Dpm2	0.065	0.327	-0.573827	4.77408e-144	9.34478e-140
Tram1	0.478	0.909	-0.573631	1.08987e-170	2.13331e-166
Sdc2	0.043	0.223	-0.573196	1.30605e-98	2.55645e-94
Pitpnm1	0.051	0.27	-0.572489	4.60889e-123	9.02145e-119
Ganab	0.217	0.685	-0.572364	7.95135e-202	1.5564e-197
Dusp23	0.055	0.262	-0.572036	5.54682e-110	1.08574e-105
Pcbp3	0.087	0.368	-0.571318	5.8789e-142	1.15074e-137
Hagh	0.096	0.414	-0.571284	2.17409e-162	4.25557e-158
Glrx	0.024	0.142	-0.570797	1.68683e-68	3.30181e-64
Tmem231	0.018	0.112	-0.570574	2.8751e-54	5.62773e-50
Polr2f	0.09	0.388	-0.570034	9.9304e-153	1.94378e-148
Shisa5	0.072	0.328	-0.569076	1.0093e-134	1.97561e-130
B4galt2	0.02	0.109	-0.568887	9.15076e-51	1.79117e-46
Tor1b	0.122	0.515	-0.568858	5.53425e-205	1.08327e-200
Slc50a1	0.127	0.524	-0.568427	1.03341e-204	2.0228e-200
Ubqln2	0.144	0.521	-0.5675	7.08768e-176	1.38734e-171
Stard5	0.026	0.127	-0.56724	3.55171e-54	6.95211e-50
Usf1	0.042	0.209	-0.56699	6.64125e-91	1.29996e-86
C77080	0.047	0.223	-0.565684	9.77e-93	1.91238e-88
G3bp1	0.118	0.474	-0.565436	3.02503e-176	5.9212e-172
Pigp	0.045	0.23	-0.565327	8.02725e-102	1.57125e-97
Nap1l5	0.051	0.23	-0.564894	9.20055e-92	1.80092e-87
Nme1	0.354	0.827	-0.56454	1.00259e-174	1.96248e-170
Usp19	0.07	0.322	-0.564444	3.18304e-132	6.23048e-128
Kctd17	0.017	0.102	-0.564205	6.19843e-50	1.21328e-45
Gspt1	0.058	0.291	-0.564018	1.65947e-128	3.24825e-124
Vps25	0.094	0.39	-0.562873	1.06892e-147	2.0923e-143
Hnrnpd	0.078	0.362	-0.562763	2.63709e-151	5.16184e-147
Ssr1	0.345	0.831	-0.562657	2.10297e-181	4.11635e-177
Lnx1	0.063	0.282	-0.562397	1.89732e-113	3.71382e-109
Dpp3	0.087	0.394	-0.561849	6.7047e-163	1.31238e-158
Gatad1	0.08	0.331	-0.560464	5.11623e-123	1.00145e-118
Rffl	0.032	0.161	-0.559362	4.01684e-70	7.86257e-66
Erp29	0.209	0.676	-0.559317	4.49682e-208	8.80208e-204
G6pc3	0.052	0.257	-0.559192	1.30167e-111	2.54789e-107
Eef1akmt1	0.022	0.111	-0.55835	2.41004e-47	4.71742e-43
Rpl18a	0.493	0.897	-0.558349	8.69429e-144	1.70182e-139
Smim20	0.082	0.36	-0.5583	3.11091e-142	6.0893e-138
Vps36	0.031	0.161	-0.557531	1.96867e-71	3.85348e-67
Eif4b	0.11	0.454	-0.557253	9.66645e-174	1.89211e-169
Usp5	0.058	0.271	-0.556886	3.19754e-112	6.25887e-108
Ror2	0.063	0.297	-0.556244	5.50941e-126	1.07841e-121
Inpp5f	0.095	0.404	-0.555206	9.24722e-158	1.81005e-153
Rnf14	0.1	0.413	-0.554827	9.31431e-158	1.82318e-153
Mfsd1	0.054	0.224	-0.554683	1.30839e-82	2.56104e-78
Kif5c	0.109	0.434	-0.55459	5.20892e-161	1.01959e-156
N4bp2os	0.017	0.1	-0.554355	1.28437e-47	2.51402e-43
Cc2d2b	0.026	0.148	-0.554102	9.77608e-70	1.91357e-65
Ten1	0.021	0.131	-0.554025	1.30516e-64	2.55473e-60
Grpel1	0.068	0.319	-0.553871	2.07607e-133	4.06371e-129
Cdk5rap2	0.127	0.489	-0.55366	8.01209e-175	1.56829e-170
Ddx18	0.066	0.331	-0.553057	6.5122e-147	1.2747e-142
Tomm20	0.07	0.343	-0.552479	1.29903e-148	2.54273e-144
Arhgef17	0.083	0.382	-0.551389	3.82802e-159	7.49296e-155
Kdm5c	0.093	0.39	-0.551383	3.15001e-149	6.16584e-145
Mbd3	0.101	0.417	-0.550177	9.24788e-157	1.81018e-152
Lgalsl	0.058	0.264	-0.549463	6.51344e-107	1.27494e-102
Fastk	0.023	0.132	-0.549438	2.29408e-62	4.49044e-58
Cdadc1	0.046	0.232	-0.549378	5.74629e-102	1.12478e-97
Nit1	0.032	0.153	-0.54925	3.77879e-63	7.39661e-59
Hmox2	0.038	0.184	-0.549209	2.5842e-78	5.05832e-74
Bpgm	0.039	0.203	-0.549209	1.37313e-89	2.68777e-85
9330111N05Rik	0.4	0.854	-0.548742	4.87513e-159	9.54258e-155
1600012H06Rik	0.038	0.191	-0.548009	1.43065e-82	2.80036e-78
Trak2	0.032	0.146	-0.547862	7.37765e-59	1.4441e-54
Tmem254	0.039	0.2	-0.547631	1.17752e-87	2.30489e-83
Ankrd46	0.03	0.159	-0.546788	1.61816e-71	3.16739e-67
Rnf113a2	0.016	0.113	-0.546621	3.57852e-59	7.00459e-55
Pkd2	0.031	0.153	-0.546566	1.50728e-65	2.95034e-61
Mmgt2	0.033	0.178	-0.546258	4.1672e-80	8.15687e-76
Tmbim6	0.375	0.85	-0.545375	1.31382e-163	2.57166e-159
Wee1	0.026	0.128	-0.545309	9.27604e-54	1.81569e-49
1810030O07Rik	0.03	0.163	-0.545208	6.2744e-75	1.22815e-70
Jkamp	0.047	0.232	-0.54504	2.93237e-100	5.73982e-96
Plekhb2	0.122	0.466	-0.544877	8.02917e-164	1.57163e-159
Pdia5	0.058	0.277	-0.544455	6.58181e-117	1.28832e-112
Setd1b	0.043	0.2	-0.544002	1.41559e-82	2.77088e-78
H3f3a	0.192	0.635	-0.543908	5.67439e-197	1.11071e-192
Slc35c2	0.083	0.359	-0.543726	2.70491e-140	5.29458e-136
Dmac1	0.026	0.151	-0.543397	2.99855e-72	5.86936e-68
Thoc5	0.023	0.118	-0.542824	9.06348e-52	1.77409e-47
Phf2	0.028	0.134	-0.541942	3.67046e-56	7.18456e-52
Itm2b	0.351	0.823	-0.541616	1.22424e-167	2.39632e-163
Klhl9	0.08	0.361	-0.54153	6.55894e-146	1.28385e-141
Slc35b3	0.022	0.122	-0.539672	1.48149e-55	2.89988e-51
Itpkc	0.023	0.113	-0.539608	2.23458e-48	4.37397e-44
Poglut1	0.022	0.123	-0.539553	4.1408e-57	8.10519e-53
Cdc42se1	0.024	0.121	-0.537489	3.75964e-53	7.35911e-49
Eif3c	0.161	0.571	-0.536962	1.55346e-189	3.04075e-185
Cryzl2	0.028	0.133	-0.53643	1.74529e-55	3.41623e-51
Rad21	0.141	0.524	-0.535994	1.15757e-180	2.26583e-176
Ube2j1	0.136	0.513	-0.535532	2.57585e-179	5.04197e-175
Poldip3	0.037	0.208	-0.535474	3.36758e-97	6.59169e-93
Pgrmc2	0.147	0.54	-0.53527	3.7545e-184	7.34905e-180
Cdc42se2	0.13	0.46	-0.534867	1.13107e-147	2.21396e-143
Cmtm4	0.126	0.489	-0.534676	9.87233e-175	1.93241e-170
Acyp1	0.032	0.154	-0.53463	5.18938e-65	1.01577e-60
Insig1	0.209	0.631	-0.534552	4.75309e-172	9.30369e-168
P4ha2	0.043	0.23	-0.534019	2.38645e-105	4.67125e-101
Bcl7c	0.024	0.125	-0.532358	1.00235e-54	1.962e-50
Stpg2	0.025	0.123	-0.531514	2.21562e-52	4.33685e-48
Slc41a2	0.022	0.125	-0.531508	6.21345e-59	1.21622e-54
Morn2	0.049	0.234	-0.530689	4.57851e-98	8.96199e-94
Rap1gds1	0.024	0.126	-0.529452	2.35529e-55	4.61024e-51
Phtf1	0.025	0.109	-0.529379	8.73863e-43	1.7105e-38
Fam149a	0.034	0.16	-0.529124	8.63612e-66	1.69043e-61
Hprt	0.075	0.338	-0.529057	6.10005e-137	1.19402e-132
Rnf220	0.072	0.337	-0.528778	2.46798e-140	4.83082e-136
Coro1c	0.056	0.258	-0.528687	2.81302e-106	5.50621e-102
Mettl23	0.026	0.143	-0.528312	1.87209e-65	3.66443e-61
Adam15	0.027	0.161	-0.527677	1.17969e-77	2.30913e-73
Leo1	0.025	0.151	-0.527599	6.79222e-73	1.32951e-68
Lncpint	0.186	0.586	-0.527514	4.74002e-166	9.27812e-162
Sar1b	0.215	0.678	-0.527285	1.41845e-195	2.77648e-191
Ppp6r1	0.084	0.352	-0.527122	1.06091e-133	2.07663e-129
Arl5a	0.062	0.301	-0.526871	8.65508e-129	1.69415e-124
Aggf1	0.035	0.156	-0.526705	2.10883e-61	4.12783e-57
Sncb	0.102	0.41	-0.526447	5.40374e-150	1.05773e-145
Ddo	0.034	0.199	-0.526318	2.80314e-95	5.48687e-91
Norad	0.405	0.857	-0.525523	7.27794e-152	1.42458e-147
Cdv3	0.039	0.21	-0.524605	1.85096e-95	3.62307e-91
Man1a	0.123	0.475	-0.524487	2.81043e-171	5.50114e-167
Psd3	0.063	0.285	-0.524385	2.96608e-116	5.8058e-112
Cops7a	0.096	0.397	-0.524264	2.99379e-150	5.86004e-146
Myh9	0.099	0.434	-0.524259	3.90085e-175	7.63552e-171
Nans	0.182	0.627	-0.523475	1.83802e-202	3.59774e-198
Abcd1	0.015	0.1	-0.523446	7.95353e-50	1.55682e-45
Hsp90b1	0.814	0.991	-0.523408	1.50387e-156	2.94367e-152
Cr1l	0.063	0.309	-0.523166	1.12272e-132	2.1976e-128
Atp6v1f	0.142	0.533	-0.522847	6.73658e-186	1.31862e-181
Akap9	0.144	0.514	-0.522767	2.72744e-169	5.3387e-165
Rpl22	0.138	0.51	-0.52272	4.28557e-174	8.38858e-170
Ggcx	0.068	0.361	-0.522498	1.76121e-167	3.4474e-163
Snap29	0.017	0.11	-0.52155	2.62757e-55	5.1432e-51
Dnah9	0.029	0.161	-0.521433	2.96766e-75	5.80889e-71
Xk	0.029	0.148	-0.52141	9.64295e-65	1.88751e-60
Btbd3	0.023	0.109	-0.521218	4.21797e-46	8.25625e-42
Rsph3a	0.071	0.321	-0.520608	4.515e-131	8.83766e-127
Snrnp200	0.038	0.185	-0.520572	7.3439e-78	1.43749e-73
Stox2	0.123	0.44	-0.520448	1.96708e-144	3.85037e-140
Hook1	0.183	0.602	-0.518952	1.6796e-182	3.28766e-178
Nipsnap3b	0.021	0.109	-0.518712	6.11939e-48	1.19781e-43
Tsr3	0.05	0.239	-0.517753	4.1346e-100	8.09307e-96
Prnp	0.298	0.777	-0.516102	6.6183e-170	1.29547e-165
Phactr4	0.025	0.138	-0.515973	1.32629e-63	2.59607e-59
Myo1e	0.071	0.308	-0.515514	3.74797e-122	7.33628e-118
Vezf1	0.048	0.222	-0.514599	4.90883e-91	9.60854e-87
Chchd4	0.042	0.223	-0.514477	5.73556e-102	1.12268e-97
Hsbp1	0.097	0.403	-0.514144	1.48035e-152	2.89763e-148
Ndufv2	0.044	0.255	-0.514079	2.48821e-122	4.87042e-118
Lgals8	0.029	0.152	-0.51393	2.42666e-67	4.74994e-63
Carmil1	0.061	0.275	-0.513104	6.60648e-110	1.29315e-105
Trim3	0.022	0.101	-0.513076	5.52693e-42	1.08184e-37
Hid1	0.315	0.799	-0.512933	4.15701e-179	8.13693e-175
Ccdc115	0.021	0.142	-0.511874	1.86103e-72	3.64279e-68
Dld	0.079	0.344	-0.511284	7.64066e-135	1.49558e-130
Sf3b6	0.142	0.528	-0.510978	1.97851e-181	3.87273e-177
Gpld1	0.023	0.103	-0.510693	2.43493e-41	4.76614e-37
Nbr1	0.149	0.552	-0.510569	3.58313e-190	7.01361e-186
Dusp22	0.04	0.17	-0.51028	5.82235e-65	1.13967e-60
Nop14	0.028	0.133	-0.510113	8.12937e-55	1.59124e-50
Spsb2	0.019	0.107	-0.509612	1.50341e-50	2.94278e-46
Ocrl	0.073	0.319	-0.508759	3.41571e-127	6.68591e-123
Rint1	0.06	0.28	-0.508597	3.60993e-116	7.06608e-112
Slc22a23	0.124	0.464	-0.508375	2.87676e-160	5.63098e-156
mt-Nd1	0.78	0.974	-0.508127	2.21146e-131	4.3287e-127
Polr3k	0.063	0.298	-0.507604	1.04354e-123	2.04262e-119
Ano6	0.07	0.318	-0.507349	3.39087e-130	6.63729e-126
Slc7a6	0.026	0.128	-0.506706	6.39467e-54	1.25169e-49
Samd13	0.023	0.12	-0.506588	1.03233e-52	2.02067e-48
Tmem42	0.05	0.212	-0.50657	1.79996e-80	3.52323e-76
Atf2	0.097	0.394	-0.506486	4.39688e-147	8.60646e-143
Lamc3	0.028	0.163	-0.505331	1.80039e-76	3.52409e-72
Fam104a	0.064	0.269	-0.504707	1.72879e-101	3.38394e-97
Tmod1	0.091	0.376	-0.504692	1.10069e-140	2.15449e-136
Hddc2	0.022	0.12	-0.503838	9.10849e-54	1.7829e-49
Oaf	0.036	0.184	-0.503718	4.01937e-80	7.86752e-76
Dctn6	0.059	0.256	-0.503612	7.34134e-99	1.43699e-94
H2-Q4	0.03	0.128	-0.503305	1.10305e-49	2.15912e-45
Elob	0.231	0.685	-0.502845	5.75001e-182	1.12551e-177
Ipo7	0.065	0.296	-0.501873	1.77517e-120	3.47472e-116
Pramel12	0.024	0.117	-0.501765	1.61619e-49	3.16352e-45
Pigv	0.024	0.118	-0.501367	8.9939e-50	1.76047e-45
Zdhhc24	0.026	0.117	-0.500299	7.42094e-46	1.45257e-41
Bhlhb9	0.154	0.356	0.500043	2.25053e-51	4.40519e-47
Pcgf3	0.063	0.148	0.500142	6.63029e-26	1.29781e-21
Dazap1	0.166	0.373	0.500231	5.3539e-48	1.04797e-43
4632428C04Rik	0.034	0.101	0.500278	9.02808e-27	1.76716e-22
Tmem167b	0.311	0.595	0.500717	1.31268e-32	2.56943e-28
Pgap2	0.074	0.158	0.500823	6.12514e-23	1.19893e-18
Zc3h7a	0.229	0.494	0.501769	7.26186e-52	1.42144e-47
Bcl9l	0.049	0.11	0.502368	3.25941e-18	6.37998e-14
Mlxip	0.118	0.277	0.502888	1.18432e-43	2.31819e-39
Phf20	0.174	0.388	0.502956	1.06301e-49	2.08074e-45
Hspb8	0.061	0.135	0.503011	9.71015e-22	1.90067e-17
Rab40c	0.084	0.201	0.503243	4.5023e-35	8.81281e-31
Map3k2	0.142	0.331	0.503334	1.42518e-49	2.78965e-45
Rnf138	0.066	0.163	0.503843	1.0079e-30	1.97286e-26
Psma4	0.071	0.198	0.503863	3.96195e-45	7.75511e-41
Haus7	0.057	0.129	0.503865	3.05142e-21	5.97285e-17
Prkab2	0.078	0.188	0.504052	3.76769e-33	7.37488e-29
Rexo1	0.068	0.175	0.504124	8.26182e-36	1.61717e-31
Rrn3	0.095	0.224	0.504324	1.81775e-37	3.55805e-33
Sf3b5	0.129	0.304	0.504622	6.64963e-47	1.3016e-42
Bbs2	0.061	0.169	0.504709	2.68304e-38	5.25179e-34
Txn2	0.202	0.424	0.505972	9.23162e-43	1.807e-38
Slc44a1	0.157	0.341	0.506088	1.65987e-42	3.24902e-38
Zhx3	0.067	0.166	0.506393	9.24054e-32	1.80874e-27
Slc27a1	0.043	0.119	0.5069	1.01853e-28	1.99368e-24
Pcyox1	0.243	0.511	0.506989	9.98586e-48	1.95463e-43
Inpp1	0.043	0.127	0.507145	2.7511e-33	5.38501e-29
Il13ra1	0.071	0.172	0.507274	2.13298e-31	4.17509e-27
Mfsd6l	0.05	0.124	0.507763	3.64531e-24	7.13533e-20
Rars2	0.084	0.202	0.508109	1.82754e-35	3.57722e-31
Atxn7l3b	0.227	0.478	0.508365	1.36923e-45	2.68013e-41
Zswim7	0.04	0.106	0.509133	8.94931e-24	1.75174e-19
Armcx1	0.063	0.169	0.509288	1.34487e-36	2.63244e-32
Cnot6l	0.303	0.57	0.509446	3.12939e-30	6.12547e-26
Abca1	0.23	0.45	0.509717	3.37678e-35	6.60971e-31
Gpr161	0.04	0.108	0.509812	8.55407e-25	1.67437e-20
Atp8b2	0.145	0.356	0.51005	1.32808e-59	2.59958e-55
Wdfy2	0.057	0.145	0.510289	1.84734e-29	3.61599e-25
Entpd4b	0.091	0.219	0.510592	2.97692e-38	5.82701e-34
Scp2	0.44	0.74	0.511466	3.24423e-10	6.35026e-06
Bola3	0.134	0.304	0.511484	8.83363e-43	1.7291e-38
Gpsm1	0.202	0.436	0.511711	3.01675e-49	5.90498e-45
Cmpk1	0.18	0.404	0.512017	1.58197e-50	3.09654e-46
Atp7a	0.108	0.226	0.512536	3.03949e-29	5.9495e-25
Gnl1	0.196	0.421	0.513015	1.5503e-45	3.03455e-41
Intu	0.038	0.106	0.513637	3.02799e-25	5.92699e-21
Pgap6	0.09	0.195	0.514293	1.02109e-27	1.99868e-23
Mrpl11	0.114	0.283	0.514373	1.03098e-49	2.01804e-45
Slc12a2	0.052	0.12	0.514435	3.8734e-21	7.58179e-17
Vps41	0.149	0.339	0.514829	9.02483e-47	1.76652e-42
Aspscr1	0.078	0.205	0.514945	2.73278e-42	5.34914e-38
Crot	0.068	0.162	0.514961	1.70372e-28	3.33485e-24
Zfp410	0.082	0.183	0.515375	4.64018e-28	9.08269e-24
Cacul1	0.129	0.296	0.515415	8.0015e-44	1.56621e-39
Ccdc174	0.063	0.158	0.515534	1.08415e-31	2.12212e-27
Smarcc1	0.167	0.353	0.51566	1.9061e-40	3.73099e-36
Osbpl1a	0.055	0.125	0.515845	5.74378e-21	1.12429e-16
Pink1	0.267	0.523	0.515904	8.35319e-36	1.63505e-31
Brd4	0.245	0.505	0.515954	5.50052e-45	1.07667e-40
Wdfy3	0.11	0.263	0.51599	2.19343e-44	4.29341e-40
Supt20	0.071	0.166	0.516104	2.17585e-28	4.259e-24
Xrcc1	0.09	0.226	0.516176	1.59828e-42	3.12848e-38
Akirin1	0.099	0.245	0.516263	2.59989e-43	5.08902e-39
Hint3	0.095	0.24	0.516424	5.64368e-45	1.10469e-40
Hectd1	0.213	0.456	0.51669	1.42345e-47	2.78627e-43
Abr	0.409	0.704	0.516746	1.2075e-15	2.36356e-11
Cpe	0.989	0.999	0.517027	6.53539e-280	1.27924e-275
Akap1	0.052	0.117	0.517282	1.08915e-19	2.1319e-15
Syn1	0.143	0.345	0.517427	4.94847e-56	9.68614e-52
Wdpcp	0.086	0.211	0.518169	1.50359e-38	2.94313e-34
4930453N24Rik	0.058	0.148	0.51841	2.09503e-30	4.10082e-26
0610040J01Rik	0.322	0.592	0.518734	1.24515e-26	2.43727e-22
Fam117b	0.121	0.267	0.519022	4.17794e-37	8.1779e-33
Wnk1	0.271	0.526	0.519221	2.75124e-35	5.38529e-31
Brd3	0.136	0.304	0.519779	2.10486e-42	4.12005e-38
Stam2	0.113	0.28	0.519786	1.33411e-49	2.61139e-45
Klhl29	0.038	0.102	0.519878	1.03894e-23	2.03361e-19
Yy1	0.148	0.326	0.520311	1.74044e-42	3.40673e-38
2310011J03Rik	0.066	0.171	0.520496	1.8351e-35	3.59203e-31
Trim28	0.163	0.354	0.520828	1.36992e-41	2.68148e-37
Ppig	0.243	0.499	0.521634	2.87295e-44	5.62351e-40
Cct4	0.236	0.474	0.522044	1.65198e-38	3.23359e-34
Prdm2	0.12	0.3	0.522267	2.1927e-53	4.292e-49
Tnik	0.125	0.297	0.522352	5.2969e-48	1.03681e-43
Mettl1	0.271	0.532	0.522426	5.85846e-37	1.14673e-32
Hspa2	0.053	0.123	0.522519	9.22258e-22	1.80523e-17
Cbx7	0.067	0.166	0.522924	3.29556e-32	6.45072e-28
Tcf4	0.192	0.412	0.523219	5.30851e-46	1.03909e-41
Pan3	0.199	0.413	0.523266	1.9472e-41	3.81144e-37
Tmem245	0.096	0.227	0.523663	9.91928e-38	1.9416e-33
Naca	0.326	0.617	0.524803	3.24349e-31	6.34881e-27
Nek1	0.043	0.139	0.525213	4.32324e-40	8.46232e-36
Ctsa	0.227	0.462	0.525298	2.26119e-40	4.42605e-36
B4galt5	0.133	0.301	0.525322	6.67707e-43	1.30697e-38
Fnbp4	0.044	0.118	0.525801	7.68897e-27	1.50504e-22
Adarb1	0.066	0.17	0.525854	9.10289e-35	1.7818e-30
Huwe1	0.308	0.602	0.526242	7.36145e-36	1.44093e-31
Vps13d	0.111	0.258	0.526409	1.5531e-40	3.04003e-36
Ralgps1	0.091	0.203	0.52767	2.68945e-30	5.26434e-26
Zfp740	0.148	0.323	0.52802	3.45189e-41	6.75672e-37
D630024D03Rik	0.082	0.214	0.528212	5.3835e-44	1.05377e-39
Fto	0.222	0.478	0.528264	2.86314e-52	5.60431e-48
Mlxipl	0.427	0.72	0.528618	6.60013e-12	1.29191e-07
Ylpm1	0.132	0.296	0.52867	3.76246e-42	7.36465e-38
Map2k1	0.103	0.255	0.528999	8.76351e-46	1.71537e-41
Actl6b	0.064	0.148	0.529454	7.80818e-25	1.52837e-20
Abhd6	0.083	0.205	0.529576	1.0919e-37	2.13729e-33
Manf	0.897	0.977	0.529898	4.3296e-93	8.47475e-89
Micos13	0.366	0.664	0.530166	2.14919e-22	4.20682e-18
Fam167a	0.063	0.164	0.530544	1.3129e-34	2.56988e-30
Abca2	0.153	0.329	0.530715	1.38667e-39	2.71427e-35
Adgb	0.758	0.932	0.530855	6.50042e-36	1.27239e-31
Atg16l1	0.097	0.221	0.531257	4.52053e-34	8.84848e-30
Srcap	0.117	0.269	0.531884	2.33165e-41	4.56397e-37
Vps39	0.066	0.173	0.532779	1.29168e-36	2.52834e-32
Snapc4	0.056	0.124	0.53294	7.4189e-20	1.45217e-15
Shtn1	0.1	0.234	0.533052	3.3381e-38	6.53399e-34
Tbc1d10b	0.039	0.102	0.533422	1.61056e-22	3.1525e-18
Tut7	0.117	0.284	0.533598	4.48881e-48	8.78639e-44
Abcc4	0.066	0.152	0.533784	7.75769e-26	1.51849e-21
Zfp358	0.119	0.27	0.53402	9.70266e-40	1.8992e-35
Gon4l	0.118	0.284	0.534044	1.17367e-47	2.29735e-43
Ifitm2	0.083	0.209	0.534056	9.81457e-40	1.9211e-35
Zfp672	0.071	0.163	0.534422	1.3685e-26	2.6787e-22
Otoa	0.079	0.195	0.534701	2.76938e-36	5.42078e-32
Zdhhc6	0.054	0.127	0.534855	1.45967e-22	2.85717e-18
Atm	0.046	0.115	0.535255	4.70978e-23	9.21893e-19
Itpr3	0.058	0.15	0.535462	2.2236e-31	4.35248e-27
Cwc22	0.098	0.2	0.535764	3.69376e-24	7.23017e-20
Ngrn	0.232	0.487	0.53579	8.1257e-46	1.59053e-41
Ubald1	0.169	0.399	0.535933	1.77058e-58	3.46572e-54
Ei24	0.211	0.445	0.535945	4.12305e-44	8.07046e-40
Pias4	0.045	0.108	0.537023	4.37644e-20	8.56645e-16
Atp2b1	0.335	0.627	0.537953	1.09566e-29	2.14464e-25
Dgkz	0.215	0.433	0.538104	4.86588e-38	9.52446e-34
Fbxl20	0.059	0.149	0.538522	5.13107e-30	1.00436e-25
Agfg1	0.153	0.348	0.538873	2.83617e-48	5.55152e-44
Rbm4	0.091	0.205	0.538951	2.74311e-31	5.36936e-27
Bzw2	0.072	0.169	0.539328	2.96045e-29	5.79479e-25
Fem1c	0.055	0.14	0.53954	2.16079e-28	4.22953e-24
Parg	0.089	0.201	0.539995	2.25084e-31	4.4058e-27
Pick1	0.138	0.313	0.54088	1.52529e-44	2.98561e-40
Capns1	0.28	0.576	0.540962	9.82029e-44	1.92222e-39
Ralgapa1	0.175	0.38	0.541642	1.24925e-45	2.44528e-41
Tcf20	0.153	0.342	0.541786	1.6539e-45	3.23734e-41
Ube2f	0.071	0.195	0.54181	5.17812e-43	1.01357e-38
Nub1	0.195	0.402	0.541827	8.06556e-40	1.57875e-35
Nelfcd	0.094	0.219	0.542072	4.05727e-35	7.94169e-31
Aven	0.045	0.134	0.54225	4.95935e-34	9.70743e-30
Gapvd1	0.149	0.347	0.542327	5.41869e-51	1.06065e-46
Cep290	0.09	0.223	0.542869	1.2283e-40	2.40427e-36
Bnip3	0.177	0.382	0.543235	1.47069e-43	2.87873e-39
Atp5pb	0.461	0.758	0.543336	3.71158e-07	0.00726505
Wdr26	0.308	0.598	0.543652	8.7129e-35	1.70546e-30
Ttc19	0.193	0.417	0.543697	7.6751e-47	1.50232e-42
Scai	0.059	0.143	0.54392	7.33508e-27	1.43577e-22
Hsd17b11	0.167	0.372	0.544432	3.77225e-48	7.3838e-44
Srpk1	0.137	0.295	0.544504	1.69611e-37	3.31997e-33
Ssrp1	0.16	0.362	0.54506	4.58225e-49	8.96929e-45
Ranbp2	0.206	0.437	0.545177	2.20178e-45	4.30977e-41
Spg11	0.051	0.117	0.545484	1.76766e-20	3.46001e-16
Ttc8	0.052	0.128	0.545515	4.84894e-25	9.49132e-21
Hbp1	0.168	0.355	0.545558	1.68097e-39	3.29033e-35
BC005537	0.282	0.572	0.545619	2.35133e-42	4.60249e-38
Efr3b	0.047	0.126	0.545917	1.01923e-28	1.99505e-24
Otud4	0.085	0.193	0.545963	1.58467e-30	3.10182e-26
Echdc2	0.058	0.147	0.546274	6.00984e-30	1.17637e-25
Ino80e	0.087	0.204	0.546313	4.18266e-34	8.18714e-30
Sp3	0.111	0.254	0.546315	1.90548e-38	3.72979e-34
Rapgef1	0.238	0.483	0.546338	2.08678e-41	4.08467e-37
Zfp592	0.077	0.182	0.546619	1.98492e-31	3.88528e-27
Mthfr	0.105	0.232	0.546631	4.53781e-33	8.88231e-29
Zfp704	0.132	0.294	0.546692	3.06055e-40	5.99073e-36
Rfx7	0.119	0.288	0.546944	5.63997e-48	1.10397e-43
Map3k15	0.226	0.471	0.547283	1.64465e-45	3.21924e-41
Rad51d	0.038	0.106	0.547444	2.26906e-25	4.44147e-21
Slc4a7	0.317	0.569	0.547483	2.75685e-22	5.39626e-18
Pxk	0.18	0.387	0.54882	3.06032e-44	5.99026e-40
Tcp11l1	0.073	0.181	0.549301	4.38294e-34	8.57916e-30
Stk11	0.2	0.434	0.54986	3.32031e-48	6.49917e-44
Hdac11	0.164	0.373	0.549966	2.99316e-50	5.85881e-46
Pias2	0.116	0.263	0.550594	1.33493e-38	2.613e-34
Fbxo21	0.139	0.296	0.550595	3.12804e-35	6.12282e-31
Pawr	0.06	0.139	0.55071	2.91627e-24	5.70831e-20
Dennd4a	0.252	0.511	0.550919	1.38889e-44	2.71861e-40
Preb	0.389	0.698	0.551341	1.70711e-19	3.3415e-15
mt-Co3	0.989	0.997	0.551378	5.89059e-148	1.15302e-143
Eif3d	0.282	0.556	0.552295	9.38852e-37	1.83771e-32
Pde4b	0.166	0.338	0.552448	1.62676e-34	3.18421e-30
Tpm3	0.141	0.317	0.552476	2.04942e-43	4.01154e-39
Tmco6	0.056	0.125	0.552654	3.22051e-20	6.30383e-16
Ank3	0.469	0.755	0.552727	3.31782e-08	0.000649431
Cdkl5	0.063	0.148	0.552806	7.08257e-26	1.38634e-21
Megf8	0.1	0.242	0.55336	3.02025e-42	5.91184e-38
Tcf7l2	0.071	0.171	0.553562	7.71634e-31	1.5104e-26
Pdcd6	0.269	0.536	0.553842	8.7517e-39	1.71306e-34
Pik3r1	0.255	0.497	0.553883	3.92386e-35	7.68056e-31
Adck1	0.049	0.116	0.553918	1.18249e-21	2.3146e-17
Gm20529	0.244	0.483	0.553935	1.73845e-36	3.40283e-32
Rab11b	0.224	0.471	0.554006	1.18243e-44	2.31448e-40
Sin3a	0.062	0.15	0.55408	1.20771e-27	2.36398e-23
Sephs1	0.069	0.166	0.555796	2.49314e-30	4.88007e-26
Vps33b	0.074	0.173	0.556008	1.81858e-29	3.55968e-25
Nfkb1	0.201	0.441	0.556046	4.36294e-52	8.54002e-48
Trappc8	0.076	0.185	0.5561	1.74026e-33	3.40638e-29
Dgke	0.149	0.308	0.556134	1.29069e-34	2.52639e-30
Mapkapk2	0.064	0.203	0.556213	1.57147e-55	3.07599e-51
Cables2	0.054	0.128	0.556583	1.21032e-23	2.36908e-19
Map3k13	0.067	0.161	0.557143	2.56376e-29	5.01831e-25
Il3ra	0.064	0.151	0.557632	1.133e-26	2.21773e-22
Pced1a	0.108	0.252	0.558178	1.05524e-39	2.06552e-35
Mark4	0.058	0.139	0.558395	1.8641e-25	3.64879e-21
Optn	0.051	0.101	0.559054	4.24875e-13	8.3165e-09
Mfn2	0.107	0.243	0.559114	1.63036e-36	3.19127e-32
Eif2b5	0.153	0.335	0.559162	2.33918e-41	4.5787e-37
Gm45486	0.038	0.1	0.55919	3.19093e-22	6.24592e-18
Gatad2b	0.185	0.372	0.559224	1.66022e-35	3.24971e-31
Fam193a	0.086	0.2	0.559353	3.30209e-33	6.46351e-29
Cyp2u1	0.044	0.11	0.559546	2.36449e-22	4.62825e-18
Ccnt1	0.123	0.301	0.559576	5.06937e-51	9.92278e-47
Cnppd1	0.082	0.196	0.559728	1.09737e-33	2.14798e-29
Atp8b1	0.317	0.635	0.561312	1.57645e-43	3.08575e-39
Cdh5	0.161	0.333	0.561389	1.06001e-35	2.07487e-31
Rdx	0.244	0.499	0.561623	9.31271e-42	1.82287e-37
Parp6	0.249	0.507	0.561684	5.2697e-42	1.03149e-37
Fkbp3	0.092	0.231	0.561855	3.33167e-43	6.52141e-39
Tatdn1	0.098	0.232	0.562674	2.21834e-39	4.34217e-35
Pin4	0.092	0.215	0.562809	7.8469e-35	1.53595e-30
Arhgap24	0.119	0.289	0.563212	6.89717e-49	1.35005e-44
Med21	0.071	0.187	0.563236	8.52094e-39	1.66789e-34
Arhgef11	0.132	0.287	0.563268	1.92176e-37	3.76164e-33
Ptpn4	0.158	0.323	0.563314	6.28316e-34	1.22987e-29
Cbl	0.053	0.115	0.56347	8.21848e-18	1.60869e-13
Zfand6	0.222	0.469	0.563789	1.87423e-46	3.66861e-42
Pik3ca	0.128	0.295	0.563871	9.98098e-44	1.95368e-39
Xrcc4	0.061	0.141	0.564616	4.70123e-24	9.20219e-20
Snx29	0.073	0.167	0.564751	1.15462e-27	2.26005e-23
Zbtb20	0.67	0.873	0.565052	4.76066e-12	9.31851e-08
Taf13	0.063	0.142	0.565181	9.49577e-23	1.8587e-18
Rgl3	0.054	0.152	0.565181	2.07408e-35	4.05979e-31
Gga2	0.266	0.532	0.565215	2.92036e-39	5.71632e-35
Phf20l1	0.229	0.458	0.565398	4.68402e-38	9.1685e-34
Ift74	0.066	0.152	0.565604	8.49259e-26	1.66234e-21
Uhmk1	0.112	0.259	0.565703	1.23924e-39	2.42569e-35
Gabarap	0.726	0.911	0.566382	9.0427e-26	1.77002e-21
Zc2hc1c	0.047	0.115	0.566648	3.13591e-22	6.13824e-18
Spag9	0.225	0.471	0.567045	1.68438e-46	3.29701e-42
Mrps10	0.048	0.12	0.567282	6.75632e-24	1.32248e-19
Syngr1	0.204	0.427	0.567474	1.18045e-42	2.31061e-38
Ext2	0.1	0.266	0.567541	1.16453e-54	2.27945e-50
Gm11867	0.063	0.151	0.567588	3.09787e-27	6.06377e-23
Fam234a	0.239	0.483	0.567877	1.05868e-39	2.07226e-35
Chchd3	0.195	0.419	0.567883	4.34236e-46	8.49974e-42
Ttll5	0.091	0.212	0.568134	3.68338e-34	7.20984e-30
Zbtb44	0.14	0.312	0.569136	2.16402e-42	4.23584e-38
Ifngr1	0.1	0.236	0.569677	2.3022e-38	4.50634e-34
Zfp804b	0.259	0.47	0.569802	2.32884e-26	4.55847e-22
Gm42984	0.047	0.117	0.570498	9.84665e-24	1.92738e-19
Wasf2	0.108	0.248	0.570683	2.08644e-38	4.084e-34
Ptprn2	0.73	0.897	0.570793	4.4317e-18	8.67462e-14
Zfp706	0.301	0.585	0.571094	1.5154e-33	2.96624e-29
AW554918	0.12	0.269	0.571634	1.13316e-38	2.21804e-34
Phf3	0.14	0.316	0.571925	5.55332e-44	1.08701e-39
Wbp11	0.213	0.427	0.572095	7.24591e-36	1.41832e-31
Cebpzos	0.107	0.233	0.572818	2.34939e-31	4.59869e-27
Kif19a	0.117	0.241	0.572896	1.68131e-28	3.291e-24
Klhl7	0.14	0.291	0.572945	5.264e-33	1.03038e-28
Adck5	0.086	0.18	0.57406	3.39253e-24	6.64054e-20
Sdc3	0.207	0.41	0.574109	8.76336e-34	1.71534e-29
Rgmb	0.098	0.232	0.574188	1.44532e-38	2.82908e-34
Tspyl1	0.292	0.55	0.574252	5.18003e-29	1.01394e-24
Cops6	0.205	0.424	0.574256	1.07129e-39	2.09695e-35
Zmynd11	0.19	0.425	0.574509	4.96329e-53	9.71514e-49
Mtch2	0.191	0.42	0.57465	7.85002e-49	1.53656e-44
Nck1	0.107	0.245	0.574731	5.56431e-37	1.08916e-32
Nras	0.15	0.305	0.575495	1.19149e-31	2.33221e-27
Ccnd2	0.862	0.958	0.575862	1.57009e-92	3.0733e-88
Stk25	0.22	0.466	0.576617	9.11701e-46	1.78456e-41
Snx5	0.278	0.542	0.576659	1.40389e-34	2.74798e-30
Dennd5b	0.101	0.235	0.577302	3.27269e-38	6.40596e-34
Trp53i11	0.051	0.119	0.577637	2.29414e-21	4.49054e-17
Commd3	0.08	0.2	0.57793	1.61541e-37	3.16201e-33
Bin3	0.069	0.152	0.578409	3.69703e-23	7.23656e-19
Slx1b	0.039	0.109	0.578709	2.30246e-26	4.50683e-22
Rsl24d1	0.063	0.13	0.578971	1.12202e-17	2.19625e-13
Dcun1d4	0.061	0.135	0.579245	2.48139e-21	4.85708e-17
Hnf1b	0.067	0.154	0.579343	9.6951e-26	1.89772e-21
Csde1	0.4	0.7	0.579785	9.0624e-15	1.77387e-10
Pcnx4	0.074	0.17	0.579832	2.12886e-28	4.16703e-24
Tmed8	0.199	0.399	0.579833	2.75211e-35	5.38699e-31
Asah1	0.291	0.548	0.579929	2.24636e-27	4.39703e-23
Pcdhga1	0.412	0.701	0.580967	6.81033e-11	1.33305e-06
Ube2e2	0.195	0.451	0.580983	2.16375e-61	4.23532e-57
Rexo4	0.067	0.159	0.581257	2.72305e-28	5.33009e-24
Bcl2l1	0.072	0.164	0.581295	1.27868e-26	2.50288e-22
Dhcr24	0.045	0.107	0.581686	1.4675e-20	2.87248e-16
Ptrhd1	0.274	0.512	0.582138	5.11936e-27	1.00206e-22
Smn1	0.065	0.132	0.582181	2.10882e-17	4.12781e-13
Nup214	0.068	0.155	0.58252	7.69621e-26	1.50646e-21
Tom1l2	0.272	0.569	0.582537	1.52943e-51	2.99371e-47
Capn15	0.082	0.195	0.582716	7.30796e-34	1.43046e-29
Mir670hg	0.235	0.484	0.582926	4.44312e-43	8.69696e-39
Mtcl1	0.165	0.355	0.58296	1.76423e-41	3.45331e-37
Pcca	0.1	0.25	0.583263	3.74316e-45	7.32686e-41
Rph3al	0.332	0.575	0.583315	1.9168e-17	3.75195e-13
Zfhx2	0.388	0.675	0.583386	1.67084e-15	3.27049e-11
Hnrnpul2	0.341	0.593	0.583551	2.15437e-17	4.21696e-13
Immp2l	0.177	0.351	0.583575	4.75274e-33	9.30302e-29
Cul4b	0.086	0.202	0.583696	2.10394e-33	4.11825e-29
Tspan33	0.226	0.461	0.583862	1.15217e-40	2.25526e-36
Thrb	0.105	0.223	0.58428	8.81332e-30	1.72512e-25
Atpaf1	0.064	0.147	0.584807	1.00295e-24	1.96317e-20
Ddx21	0.092	0.195	0.584852	6.18466e-26	1.21058e-21
Myl6	0.771	0.933	0.585348	1.50713e-47	2.95006e-43
Jarid2	0.114	0.242	0.585569	1.06295e-30	2.08062e-26
Gtf2f1	0.075	0.167	0.585841	6.67104e-26	1.30579e-21
Lpcat3	0.19	0.384	0.585875	5.77166e-35	1.12974e-30
Slc35a3	0.092	0.201	0.586776	7.15142e-29	1.39982e-24
Ccm2	0.063	0.157	0.586991	1.56266e-30	3.05875e-26
Dip2c	0.302	0.557	0.586992	1.09257e-27	2.1386e-23
Rack1	0.903	0.972	0.587062	2.63712e-137	5.1619e-133
Pafah2	0.043	0.1	0.587129	4.62844e-18	9.05971e-14
Fbxo42	0.126	0.273	0.587425	4.72461e-36	9.24796e-32
1810055G02Rik	0.046	0.112	0.5875	7.7194e-22	1.511e-17
Lsg1	0.119	0.237	0.587816	2.2297e-25	4.36441e-21
Rusf1	0.104	0.243	0.588072	3.41063e-39	6.67597e-35
Abhd15	0.222	0.426	0.588427	5.44326e-31	1.06546e-26
Sgta	0.165	0.4	0.588875	4.8104e-61	9.41587e-57
Shisal2b	0.048	0.11	0.588947	1.24287e-19	2.43279e-15
Zfp787	0.118	0.27	0.588967	3.91243e-40	7.65819e-36
Coa5	0.181	0.379	0.589592	3.11814e-39	6.10345e-35
Plaa	0.12	0.282	0.590034	8.61669e-44	1.68663e-39
Mtch1	0.384	0.667	0.590732	3.23853e-15	6.33909e-11
Otub1	0.134	0.315	0.590816	7.77735e-48	1.52234e-43
Hjurp	0.065	0.162	0.590955	4.81335e-32	9.42166e-28
Atp9b	0.141	0.323	0.591293	7.46778e-46	1.46174e-41
Vldlr	0.049	0.103	0.591299	3.14298e-15	6.15207e-11
Marveld3	0.073	0.187	0.59175	7.53482e-38	1.47487e-33
Cmss1	0.187	0.343	0.591777	9.17618e-30	1.79615e-25
Atg9a	0.076	0.172	0.591803	1.94159e-27	3.80046e-23
Pef1	0.105	0.242	0.591947	6.67844e-38	1.30724e-33
Srek1ip1	0.109	0.234	0.591999	1.20067e-30	2.35018e-26
Lrch4	0.064	0.17	0.59245	4.65868e-36	9.1189e-32
Cpeb1	0.223	0.451	0.592564	3.70295e-38	7.24815e-34
Gnpat	0.063	0.157	0.592873	1.45359e-30	2.84525e-26
Dcdc2a	0.216	0.414	0.5932	1.36068e-31	2.6634e-27
Pacc1	0.056	0.13	0.593378	1.07017e-22	2.09475e-18
Mvb12a	0.198	0.424	0.593401	4.09756e-45	8.02056e-41
Faim	0.047	0.115	0.593477	6.79112e-23	1.32929e-18
Ppp2r3d	0.117	0.273	0.593892	2.55689e-42	5.00485e-38
Disp2	0.26	0.52	0.594166	1.70227e-37	3.33203e-33
Gtf3c1	0.111	0.245	0.594391	6.34194e-34	1.24137e-29
Ddhd1	0.063	0.135	0.594596	1.1064e-19	2.16567e-15
Scand1	0.222	0.45	0.594717	1.97117e-37	3.85837e-33
Tra2a	0.149	0.339	0.594748	5.83916e-47	1.14296e-42
Kmt2c	0.22	0.445	0.594853	1.51041e-38	2.95647e-34
Khsrp	0.156	0.346	0.595215	1.53806e-44	3.01059e-40
Rin2	0.042	0.104	0.595258	8.55166e-21	1.6739e-16
Eml2	0.062	0.141	0.595893	4.02413e-23	7.87683e-19
Plcl2	0.126	0.275	0.596345	4.94801e-36	9.68524e-32
Gatd1	0.257	0.484	0.596537	2.13883e-28	4.18655e-24
Ogfod2	0.214	0.429	0.596779	4.35574e-36	8.52593e-32
Bsn	0.035	0.109	0.597166	5.28595e-30	1.03467e-25
Ube2n	0.061	0.158	0.597465	6.45298e-33	1.26311e-28
Tctn3	0.052	0.136	0.598035	3.66236e-29	7.16869e-25
Apeh	0.153	0.34	0.598114	2.02906e-44	3.97168e-40
Mfap3	0.076	0.175	0.598182	2.97527e-28	5.8238e-24
Flnb	0.377	0.692	0.598546	4.603e-26	9.00992e-22
Spout1	0.088	0.199	0.598614	7.48104e-31	1.46434e-26
Ctnnd1	0.247	0.469	0.598752	7.97526e-31	1.56108e-26
Sumf1	0.332	0.595	0.598963	9.89835e-21	1.9375e-16
Slc35f1	0.099	0.23	0.599036	3.60755e-37	7.06142e-33
Ica1	0.398	0.721	0.599113	5.53132e-25	1.0827e-20
Gm5860	0.108	0.243	0.59923	2.13947e-35	4.1878e-31
Ythdf3	0.154	0.324	0.599235	2.07805e-36	4.06758e-32
Map1b	0.401	0.692	0.599405	1.84764e-14	3.61658e-10
Gem	0.105	0.208	0.599998	1.16304e-23	2.27653e-19
Arid1b	0.218	0.429	0.600024	2.99181e-35	5.85617e-31
Acsl4	0.076	0.197	0.600045	3.28773e-40	6.4354e-36
Ctns	0.093	0.194	0.600079	6.85689e-25	1.34217e-20
Pkd1	0.319	0.583	0.600361	3.08065e-25	6.03007e-21
Cggbp1	0.042	0.115	0.600567	5.70309e-27	1.11632e-22
Git2	0.071	0.143	0.600827	4.1649e-18	8.15238e-14
Ice1	0.113	0.232	0.602342	2.97019e-27	5.81385e-23
Nabp1	0.054	0.115	0.60242	1.47474e-17	2.88666e-13
Smad2	0.047	0.11	0.602495	1.00141e-19	1.96016e-15
Fbrs	0.13	0.284	0.602688	2.121e-37	4.15164e-33
Stk35	0.141	0.284	0.602742	3.42554e-30	6.70515e-26
Ppp2cb	0.093	0.195	0.602865	1.30805e-25	2.56038e-21
Emc10	0.385	0.663	0.602922	9.95565e-14	1.94872e-09
Lancl1	0.104	0.234	0.603182	1.54571e-34	3.02558e-30
Uspl1	0.055	0.134	0.603423	8.13509e-26	1.59236e-21
Cacna1d	0.344	0.604	0.603545	9.29085e-20	1.81859e-15
Med29	0.131	0.284	0.60374	9.15493e-36	1.79199e-31
Fkbp5	0.117	0.241	0.603972	6.31531e-28	1.23616e-23
Chst12	0.157	0.352	0.60413	1.72621e-46	3.37887e-42
Timm9	0.086	0.194	0.60421	2.10234e-30	4.11511e-26
Myo6	0.271	0.527	0.604448	7.94549e-35	1.55525e-30
Wdr82	0.046	0.129	0.604475	1.29468e-30	2.53421e-26
Elavl1	0.16	0.36	0.604512	6.60979e-47	1.2938e-42
Repin1	0.041	0.107	0.604886	1.5946e-23	3.12127e-19
Sh3gl2	0.096	0.222	0.604998	2.89521e-35	5.66708e-31
Mfap1b	0.108	0.237	0.605136	1.62242e-32	3.17573e-28
Ppfia1	0.117	0.273	0.605235	3.62548e-42	7.09652e-38
Ccnl2	0.187	0.394	0.605352	6.64772e-43	1.30123e-38
Sephs2	0.11	0.228	0.605481	1.21541e-27	2.37904e-23
Tmem258	0.694	0.903	0.605562	1.71173e-20	3.35054e-16
Gabpb2	0.083	0.185	0.605663	3.56359e-28	6.97537e-24
Snx30	0.11	0.247	0.606149	1.57653e-35	3.08589e-31
Pxylp1	0.146	0.307	0.606219	2.22493e-35	4.35508e-31
Gpi1	0.291	0.559	0.606346	1.05819e-32	2.0713e-28
Bloc1s2	0.1	0.211	0.606776	1.72618e-27	3.37883e-23
Atg7	0.059	0.137	0.607006	4.8675e-24	9.52764e-20
Atxn2	0.095	0.214	0.607191	9.60502e-33	1.88009e-28
Rcan3	0.28	0.547	0.607696	3.21286e-34	6.28886e-30
Srsf1	0.151	0.332	0.607941	1.19897e-41	2.34686e-37
Diaph1	0.192	0.391	0.608536	1.74124e-36	3.4083e-32
Oxa1l	0.065	0.15	0.610292	1.53059e-25	2.99598e-21
Rbbp6	0.256	0.506	0.610641	6.02784e-37	1.17989e-32
Kdm5b	0.101	0.231	0.611189	9.92741e-36	1.94319e-31
Epb41l4b	0.26	0.52	0.611801	1.37556e-38	2.69253e-34
Snx17	0.218	0.429	0.612156	4.38312e-34	8.57952e-30
Samd10	0.088	0.201	0.612323	1.57032e-31	3.07375e-27
Map2k5	0.096	0.227	0.612442	1.86147e-37	3.64363e-33
[truncated: 1,512 more rows]
